# Supplementary material for: Using cross-species co-expression to predict metabolic interactions in microbiomes
Source: mSystems. 2025 Dec 9;11(1):e01321-25. doi: 10.1128/msystems.01321-25 (PMC12817932; doi:10.1128/msystems.01321-25)
Supplement: Supplemental Tables — Tables S1 to S6. [file msystems.01321-25-s0002.xlsx]

## Sheet: Data Overview
Table S1	The top 300 within-species most strongly co-expressed GMM pairs for all members of the MDb-MM community included in the untargeted network analysis. The GMM-GMM relations (edges) listed in this table are undirected, prefixes 'source_' and 'target_' are used only to indicate which columns contain related information (e.g., target_gmm and target_gmm_descr). Both the Pearson and Spearman correlation…
Table S2	Co-expression of corresponding GMMs from different bacterial species of the MDb-MM community. Details on the info contained in columns regarding GMMs and correlation values can be found in the description of Table S1. The column 'bacteroides_pair_edge' of Table S2 can be used for filting for edges that exist between Bacteroides ovatus and Bacteroides xylanisolvens. The 'selected_carb_deg_gmm' col…
Table S3	The top 1000 cross-species most strongly co-expressed GMMs, excluding edges between Bacteroides ovatus and Bacteroides xylanisolvens. Column content is explained in the description for Table S1.
Table S4	Overview of all THOR BGCs after filtering and boundary refinement. Several columns contain info extracted from the antiSMASH output. Record: id of the sequence that was provided as an input to antiSMASH; initial_region: numeric index of the region assigned by antiSMASH; initial_start: start site of the BGC on the sequence before boundary refinement; initial_end: end site of the BGC on the sequenc…
Table S5	Overview of all co-expressed and co-located genes of Bacillus cereus, the correlation of each of these gene clusters with koreenceine BGC expression, and various additional annotations from eggNOG-mapper output.
Table S6	Overview of all co-expressed and co-located genes of Flavobacterium johnsoniae, the correlation of each of these gene clusters with koreenceine BGC expression, and various additional annotations from eggNOG-mapper output.

## Sheet: S1. Top_300_GMM_within_species_
source_node	target_node	r_pearson	adjacency_pearson	source_organism	target_organism	source_gmm	target_gmm	source_gmm_descr	target_gmm_descr	r_spearman	adjacency_spearman	cor_diff	cor_diff_greater_0.3	frac_shared_ko_vs_total_pair_ko
Akk_muc-MF0028-aspartate degradation I	Akk_muc-MF0045-cysteine degradation II	1	1	Akk_muc	Akk_muc	MF0028	MF0045	aspartate degradation I	cysteine degradation II	1	1	0	FALSE	0.75
Akk_muc-MF0073-pyruvate:ferredoxin oxidoreductase	Akk_muc-MGB044-Acetate synthesis II	1	1	Akk_muc	Akk_muc	MF0073	MGB044	pyruvate:ferredoxin oxidoreductase	Acetate synthesis II	1	1	0	FALSE	0.714286
Akk_muc-MF0073-pyruvate:ferredoxin oxidoreductase	Akk_muc-MGB045-Acetate synthesis III	1	1	Akk_muc	Akk_muc	MF0073	MGB045	pyruvate:ferredoxin oxidoreductase	Acetate synthesis III	1	1	0	FALSE	0.714286
Akk_muc-MGB044-Acetate synthesis II	Akk_muc-MGB045-Acetate synthesis III	1	1	Akk_muc	Akk_muc	MGB044	MGB045	Acetate synthesis II	Acetate synthesis III	1	1	0	FALSE	0.75
Akk_muc-MF0040-proline degradation	Akk_muc-MF0054-arginine degradation IV	1	1	Akk_muc	Akk_muc	MF0040	MF0054	proline degradation	arginine degradation IV	1	1	0	FALSE	0.285714
Akk_muc-MF0028-aspartate degradation I	Akk_muc-MF0026-tyrosine degradation I	0.9989	0.9937	Akk_muc	Akk_muc	MF0028	MF0026	aspartate degradation I	tyrosine degradation I	1	1	0.0011	FALSE	0.428571
Akk_muc-MF0026-tyrosine degradation I	Akk_muc-MF0045-cysteine degradation II	0.9989	0.9937	Akk_muc	Akk_muc	MF0026	MF0045	tyrosine degradation I	cysteine degradation II	1	1	0.0011	FALSE	0.375
Akk_muc-MF0067-glycolysis (preparatory phase)	Akk_muc-MF00845-Arginine biosynthesis (glutamate to acetylcitrulline to arginine)	0.9752	0.8601	Akk_muc	Akk_muc	MF0067	MF00845	glycolysis (preparatory phase)	Arginine biosynthesis (glutamate to acetylcitrulline to arginine)	0.9395	0.6877	0.0357	FALSE	0
Akk_muc-MF00570-Isoleucine biosynthesis (threonine to 2-oxobutanoate to isoleucine)	Akk_muc-MF0016-fucose degradation	0.9665	0.815	Akk_muc	Akk_muc	MF00570	MF0016	Isoleucine biosynthesis (threonine to 2-oxobutanoate to isoleucine)	fucose degradation	0.8901	0.4973	0.0764	FALSE	0
Akk_muc-MF00019-Valine or isoleucine biosynthesis (pyruvate to valine or 2-oxobutanoate to isoleucine)	Akk_muc-MF00570-Isoleucine biosynthesis (threonine to 2-oxobutanoate to isoleucine)	0.9627	0.7961	Akk_muc	Akk_muc	MF00019	MF00570	Valine or isoleucine biosynthesis (pyruvate to valine or 2-oxobutanoate to isoleucine)	Isoleucine biosynthesis (threonine to 2-oxobutanoate to isoleucine)	0.8517	0.3818	0.111	FALSE	0.75
Akk_muc-MF0095-propionate production III (fromGBMs)	Akk_muc-MF0017-galactose degradation	0.962	0.7927	Akk_muc	Akk_muc	MF0095	MF0017	propionate production III (fromGBMs)	galactose degradation	0.827	0.32	0.135	FALSE	0
Akk_muc-MF0067-glycolysis (preparatory phase)	Akk_muc-MF0016-fucose degradation	0.9618	0.7916	Akk_muc	Akk_muc	MF0067	MF0016	glycolysis (preparatory phase)	fucose degradation	0.7964	0.2551	0.1654	FALSE	0.0526316
Akk_muc-MF00019-Valine or isoleucine biosynthesis (pyruvate to valine or 2-oxobutanoate to isoleucine)	Akk_muc-MF0016-fucose degradation	0.9555	0.761	Akk_muc	Akk_muc	MF00019	MF0016	Valine or isoleucine biosynthesis (pyruvate to valine or 2-oxobutanoate to isoleucine)	fucose degradation	0.8324	0.3327	0.1231	FALSE	0
Akk_muc-MF00845-Arginine biosynthesis (glutamate to acetylcitrulline to arginine)	Akk_muc-MF0016-fucose degradation	0.9491	0.7309	Akk_muc	Akk_muc	MF00845	MF0016	Arginine biosynthesis (glutamate to acetylcitrulline to arginine)	fucose degradation	0.8075	0.2772	0.1416	FALSE	0
Akk_muc-MF0033-alanine degradation I	Akk_muc-MF0016-fucose degradation	0.9456	0.715	Akk_muc	Akk_muc	MF0033	MF0016	alanine degradation I	fucose degradation	0.9411	0.6945	0.0046	FALSE	0
Akk_muc-MF0104-lactate consumption III (lctABCDEF, Curated)	Akk_muc-MF0096-succinate production	0.9448	0.7115	Akk_muc	Akk_muc	MF0104	MF0096	lactate consumption III (lctABCDEF, Curated)	succinate production	0.7987	0.2596	0.1461	FALSE	0
Akk_muc-MF0067-glycolysis (preparatory phase)	Akk_muc-MF00570-Isoleucine biosynthesis (threonine to 2-oxobutanoate to isoleucine)	0.9431	0.7036	Akk_muc	Akk_muc	MF0067	MF00570	glycolysis (preparatory phase)	Isoleucine biosynthesis (threonine to 2-oxobutanoate to isoleucine)	0.8216	0.3076	0.1215	FALSE	0
Akk_muc-MF0028-aspartate degradation I	Akk_muc-MF00525-Lysine biosynthesis (acetyl-DAP pathway/ aspartate to lysine)	0.9402	0.6908	Akk_muc	Akk_muc	MF0028	MF00525	aspartate degradation I	Lysine biosynthesis (acetyl-DAP pathway/ aspartate to lysine)	0.8319	0.3315	0.1083	FALSE	0
Akk_muc-MF0045-cysteine degradation II	Akk_muc-MF00525-Lysine biosynthesis (acetyl-DAP pathway/ aspartate to lysine)	0.9402	0.6908	Akk_muc	Akk_muc	MF0045	MF00525	cysteine degradation II	Lysine biosynthesis (acetyl-DAP pathway/ aspartate to lysine)	0.8319	0.3315	0.1083	FALSE	0
Akk_muc-MF0026-tyrosine degradation I	Akk_muc-MF00525-Lysine biosynthesis (acetyl-DAP pathway/ aspartate to lysine)	0.9382	0.682	Akk_muc	Akk_muc	MF0026	MF00525	tyrosine degradation I	Lysine biosynthesis (acetyl-DAP pathway/ aspartate to lysine)	0.8319	0.3315	0.1063	FALSE	0
Akk_muc-MF0067-glycolysis (preparatory phase)	Akk_muc-MF00019-Valine or isoleucine biosynthesis (pyruvate to valine or 2-oxobutanoate to isoleucine)	0.9358	0.6717	Akk_muc	Akk_muc	MF0067	MF00019	glycolysis (preparatory phase)	Valine or isoleucine biosynthesis (pyruvate to valine or 2-oxobutanoate to isoleucine)	0.7833	0.2309	0.1525	FALSE	0
Akk_muc-MF00526-Lysine biosynthesis (DAP dehydrogenase pathway/ aspartate to lysine)	Akk_muc-MF0016-fucose degradation	0.9326	0.658	Akk_muc	Akk_muc	MF00526	MF0016	Lysine biosynthesis (DAP dehydrogenase pathway/ aspartate to lysine)	fucose degradation	0.8543	0.3888	0.0783	FALSE	0
Akk_muc-MF0096-succinate production	Akk_muc-MF0017-galactose degradation	0.9298	0.6461	Akk_muc	Akk_muc	MF0096	MF0017	succinate production	galactose degradation	0.7266	0.1472	0.2032	FALSE	0
Akk_muc-MF00845-Arginine biosynthesis (glutamate to acetylcitrulline to arginine)	Akk_muc-MF00019-Valine or isoleucine biosynthesis (pyruvate to valine or 2-oxobutanoate to isoleucine)	0.9293	0.6443	Akk_muc	Akk_muc	MF00845	MF00019	Arginine biosynthesis (glutamate to acetylcitrulline to arginine)	Valine or isoleucine biosynthesis (pyruvate to valine or 2-oxobutanoate to isoleucine)	0.8157	0.2946	0.1136	FALSE	0
Akk_muc-MF0071-pentose phosphate pathway (non-oxidative branch)	Akk_muc-MF00526-Lysine biosynthesis (DAP dehydrogenase pathway/ aspartate to lysine)	0.9282	0.6394	Akk_muc	Akk_muc	MF0071	MF00526	pentose phosphate pathway (non-oxidative branch)	Lysine biosynthesis (DAP dehydrogenase pathway/ aspartate to lysine)	0.7838	0.2318	0.1444	FALSE	0
Akk_muc-MF00845-Arginine biosynthesis (glutamate to acetylcitrulline to arginine)	Akk_muc-MF00570-Isoleucine biosynthesis (threonine to 2-oxobutanoate to isoleucine)	0.9268	0.6338	Akk_muc	Akk_muc	MF00845	MF00570	Arginine biosynthesis (glutamate to acetylcitrulline to arginine)	Isoleucine biosynthesis (threonine to 2-oxobutanoate to isoleucine)	0.7979	0.2581	0.1289	FALSE	0
Akk_muc-MF0104-lactate consumption III (lctABCDEF, Curated)	Akk_muc-MF0017-galactose degradation	0.9263	0.6318	Akk_muc	Akk_muc	MF0104	MF0017	lactate consumption III (lctABCDEF, Curated)	galactose degradation	0.7161	0.1348	0.2102	FALSE	0
Akk_muc-MF0071-pentose phosphate pathway (non-oxidative branch)	Akk_muc-MF0033-alanine degradation I	0.9255	0.6284	Akk_muc	Akk_muc	MF0071	MF0033	pentose phosphate pathway (non-oxidative branch)	alanine degradation I	0.792	0.2468	0.1335	FALSE	0
Akk_muc-MF00526-Lysine biosynthesis (DAP dehydrogenase pathway/ aspartate to lysine)	Akk_muc-MF0033-alanine degradation I	0.924	0.6225	Akk_muc	Akk_muc	MF00526	MF0033	Lysine biosynthesis (DAP dehydrogenase pathway/ aspartate to lysine)	alanine degradation I	0.8121	0.2868	0.1119	FALSE	0
Akk_muc-MF0067-glycolysis (preparatory phase)	Akk_muc-MF00526-Lysine biosynthesis (DAP dehydrogenase pathway/ aspartate to lysine)	0.923	0.6183	Akk_muc	Akk_muc	MF0067	MF00526	glycolysis (preparatory phase)	Lysine biosynthesis (DAP dehydrogenase pathway/ aspartate to lysine)	0.8837	0.4761	0.0393	FALSE	0
Akk_muc-MF0074-pyruvate:formate lyase	Akk_muc-MF0049-threonine degradation I	0.9204	0.6081	Akk_muc	Akk_muc	MF0074	MF0049	pyruvate:formate lyase	threonine degradation I	0.9457	0.7153	0.0252	FALSE	0.333333
Akk_muc-MF00526-Lysine biosynthesis (DAP dehydrogenase pathway/ aspartate to lysine)	Akk_muc-MF00845-Arginine biosynthesis (glutamate to acetylcitrulline to arginine)	0.9189	0.6021	Akk_muc	Akk_muc	MF00526	MF00845	Lysine biosynthesis (DAP dehydrogenase pathway/ aspartate to lysine)	Arginine biosynthesis (glutamate to acetylcitrulline to arginine)	0.8528	0.3846	0.0662	FALSE	0
Akk_muc-MF0104-lactate consumption III (lctABCDEF, Curated)	Akk_muc-MF0095-propionate production III (fromGBMs)	0.9169	0.5943	Akk_muc	Akk_muc	MF0104	MF0095	lactate consumption III (lctABCDEF, Curated)	propionate production III (fromGBMs)	0.7151	0.1337	0.2019	FALSE	0
Akk_muc-MF0026-tyrosine degradation I	Akk_muc-MF0017-galactose degradation	0.9161	0.5909	Akk_muc	Akk_muc	MF0026	MF0017	tyrosine degradation I	galactose degradation	0.6453	0.0722	0.2708	FALSE	0
Akk_muc-MF0028-aspartate degradation I	Akk_muc-MF0017-galactose degradation	0.9122	0.576	Akk_muc	Akk_muc	MF0028	MF0017	aspartate degradation I	galactose degradation	0.6453	0.0722	0.2669	FALSE	0
Akk_muc-MF0045-cysteine degradation II	Akk_muc-MF0017-galactose degradation	0.9122	0.576	Akk_muc	Akk_muc	MF0045	MF0017	cysteine degradation II	galactose degradation	0.6453	0.0722	0.2669	FALSE	0
Akk_muc-MF0026-tyrosine degradation I	Akk_muc-MF0095-propionate production III (fromGBMs)	0.9109	0.5711	Akk_muc	Akk_muc	MF0026	MF0095	tyrosine degradation I	propionate production III (fromGBMs)	0.6402	0.0688	0.2707	FALSE	0
Akk_muc-MF0071-pentose phosphate pathway (non-oxidative branch)	Akk_muc-MF0016-fucose degradation	0.9087	0.563	Akk_muc	Akk_muc	MF0071	MF0016	pentose phosphate pathway (non-oxidative branch)	fucose degradation	0.7969	0.2561	0.1118	FALSE	0
Akk_muc-MF0028-aspartate degradation I	Akk_muc-MF0095-propionate production III (fromGBMs)	0.9075	0.5586	Akk_muc	Akk_muc	MF0028	MF0095	aspartate degradation I	propionate production III (fromGBMs)	0.6402	0.0688	0.2674	FALSE	0
Akk_muc-MF0045-cysteine degradation II	Akk_muc-MF0095-propionate production III (fromGBMs)	0.9075	0.5586	Akk_muc	Akk_muc	MF0045	MF0095	cysteine degradation II	propionate production III (fromGBMs)	0.6402	0.0688	0.2674	FALSE	0
Akk_muc-MF0096-succinate production	Akk_muc-MF0095-propionate production III (fromGBMs)	0.8957	0.5165	Akk_muc	Akk_muc	MF0096	MF0095	succinate production	propionate production III (fromGBMs)	0.6427	0.0705	0.253	FALSE	0
Akk_muc-MF00845-Arginine biosynthesis (glutamate to acetylcitrulline to arginine)	Akk_muc-MF0095-propionate production III (fromGBMs)	0.8937	0.5094	Akk_muc	Akk_muc	MF00845	MF0095	Arginine biosynthesis (glutamate to acetylcitrulline to arginine)	propionate production III (fromGBMs)	0.8659	0.4215	0.0278	FALSE	0
Akk_muc-MF0028-aspartate degradation I	Akk_muc-MF00845-Arginine biosynthesis (glutamate to acetylcitrulline to arginine)	0.891	0.5005	Akk_muc	Akk_muc	MF0028	MF00845	aspartate degradation I	Arginine biosynthesis (glutamate to acetylcitrulline to arginine)	0.7045	0.1223	0.1865	FALSE	0
Akk_muc-MF00845-Arginine biosynthesis (glutamate to acetylcitrulline to arginine)	Akk_muc-MF0045-cysteine degradation II	0.891	0.5005	Akk_muc	Akk_muc	MF00845	MF0045	Arginine biosynthesis (glutamate to acetylcitrulline to arginine)	cysteine degradation II	0.7045	0.1223	0.1865	FALSE	0
Akk_muc-MF0072-pyruvate dehydrogenase complex	Akk_muc-MF0096-succinate production	0.8882	0.491	Akk_muc	Akk_muc	MF0072	MF0096	pyruvate dehydrogenase complex	succinate production	0.7485	0.1759	0.1397	FALSE	0
Akk_muc-MF0026-tyrosine degradation I	Akk_muc-MF00845-Arginine biosynthesis (glutamate to acetylcitrulline to arginine)	0.887	0.487	Akk_muc	Akk_muc	MF0026	MF00845	tyrosine degradation I	Arginine biosynthesis (glutamate to acetylcitrulline to arginine)	0.7045	0.1223	0.1825	FALSE	0
Akk_muc-MF00845-Arginine biosynthesis (glutamate to acetylcitrulline to arginine)	Akk_muc-MF0033-alanine degradation I	0.887	0.487	Akk_muc	Akk_muc	MF00845	MF0033	Arginine biosynthesis (glutamate to acetylcitrulline to arginine)	alanine degradation I	0.7876	0.2388	0.0993	FALSE	0
Akk_muc-MF00525-Lysine biosynthesis (acetyl-DAP pathway/ aspartate to lysine)	Akk_muc-MF0095-propionate production III (fromGBMs)	0.885	0.4806	Akk_muc	Akk_muc	MF00525	MF0095	Lysine biosynthesis (acetyl-DAP pathway/ aspartate to lysine)	propionate production III (fromGBMs)	0.6525	0.0772	0.2325	FALSE	0
Akk_muc-MF0067-glycolysis (preparatory phase)	Akk_muc-MF0033-alanine degradation I	0.8848	0.4797	Akk_muc	Akk_muc	MF0067	MF0033	glycolysis (preparatory phase)	alanine degradation I	0.774	0.215	0.1108	FALSE	0
Akk_muc-MF0033-alanine degradation I	Akk_muc-MF00570-Isoleucine biosynthesis (threonine to 2-oxobutanoate to isoleucine)	0.8845	0.4789	Akk_muc	Akk_muc	MF0033	MF00570	alanine degradation I	Isoleucine biosynthesis (threonine to 2-oxobutanoate to isoleucine)	0.8543	0.3888	0.0302	FALSE	0
Akk_muc-MF00525-Lysine biosynthesis (acetyl-DAP pathway/ aspartate to lysine)	Akk_muc-MF0017-galactose degradation	0.8829	0.4738	Akk_muc	Akk_muc	MF00525	MF0017	Lysine biosynthesis (acetyl-DAP pathway/ aspartate to lysine)	galactose degradation	0.6559	0.0796	0.2271	FALSE	0
Akk_muc-MF0067-glycolysis (preparatory phase)	Akk_muc-MF0071-pentose phosphate pathway (non-oxidative branch)	0.8819	0.4705	Akk_muc	Akk_muc	MF0067	MF0071	glycolysis (preparatory phase)	pentose phosphate pathway (non-oxidative branch)	0.7982	0.2586	0.0837	FALSE	0.05
Akk_muc-MF0033-alanine degradation I	Akk_muc-MF00019-Valine or isoleucine biosynthesis (pyruvate to valine or 2-oxobutanoate to isoleucine)	0.8802	0.4651	Akk_muc	Akk_muc	MF0033	MF00019	alanine degradation I	Valine or isoleucine biosynthesis (pyruvate to valine or 2-oxobutanoate to isoleucine)	0.8064	0.2751	0.0738	FALSE	0
Akk_muc-MF0071-pentose phosphate pathway (non-oxidative branch)	Akk_muc-MF00570-Isoleucine biosynthesis (threonine to 2-oxobutanoate to isoleucine)	0.8777	0.4571	Akk_muc	Akk_muc	MF0071	MF00570	pentose phosphate pathway (non-oxidative branch)	Isoleucine biosynthesis (threonine to 2-oxobutanoate to isoleucine)	0.7166	0.1354	0.1611	FALSE	0
Akk_muc-MF00021-Cysteine biosynthesis (serine to cysteine)	Akk_muc-MF0049-threonine degradation I	0.8771	0.4553	Akk_muc	Akk_muc	MF00021	MF0049	Cysteine biosynthesis (serine to cysteine)	threonine degradation I	0.7951	0.2527	0.082	FALSE	0
Akk_muc-MF0068-glycolysis (pay-off phase)	Akk_muc-MF0016-fucose degradation	0.8769	0.4546	Akk_muc	Akk_muc	MF0068	MF0016	glycolysis (pay-off phase)	fucose degradation	0.7431	0.1684	0.1338	FALSE	0
Akk_muc-MF00526-Lysine biosynthesis (DAP dehydrogenase pathway/ aspartate to lysine)	Akk_muc-MF00019-Valine or isoleucine biosynthesis (pyruvate to valine or 2-oxobutanoate to isoleucine)	0.8753	0.4498	Akk_muc	Akk_muc	MF00526	MF00019	Lysine biosynthesis (DAP dehydrogenase pathway/ aspartate to lysine)	Valine or isoleucine biosynthesis (pyruvate to valine or 2-oxobutanoate to isoleucine)	0.7444	0.1702	0.1309	FALSE	0
Akk_muc-MF00526-Lysine biosynthesis (DAP dehydrogenase pathway/ aspartate to lysine)	Akk_muc-MF00570-Isoleucine biosynthesis (threonine to 2-oxobutanoate to isoleucine)	0.8737	0.445	Akk_muc	Akk_muc	MF00526	MF00570	Lysine biosynthesis (DAP dehydrogenase pathway/ aspartate to lysine)	Isoleucine biosynthesis (threonine to 2-oxobutanoate to isoleucine)	0.7822	0.2291	0.0915	FALSE	0
Akk_muc-MF0073-pyruvate:ferredoxin oxidoreductase	Akk_muc-MF0035-glycine degradation	0.873	0.4428	Akk_muc	Akk_muc	MF0073	MF0035	pyruvate:ferredoxin oxidoreductase	glycine degradation	0.7434	0.1687	0.1297	FALSE	0
Akk_muc-MGB044-Acetate synthesis II	Akk_muc-MF0035-glycine degradation	0.873	0.4428	Akk_muc	Akk_muc	MGB044	MF0035	Acetate synthesis II	glycine degradation	0.7434	0.1687	0.1297	FALSE	0
Akk_muc-MGB045-Acetate synthesis III	Akk_muc-MF0035-glycine degradation	0.873	0.4428	Akk_muc	Akk_muc	MGB045	MF0035	Acetate synthesis III	glycine degradation	0.7434	0.1687	0.1297	FALSE	0
Akk_muc-MF00570-Isoleucine biosynthesis (threonine to 2-oxobutanoate to isoleucine)	Akk_muc-MF00525-Lysine biosynthesis (acetyl-DAP pathway/ aspartate to lysine)	0.8723	0.4405	Akk_muc	Akk_muc	MF00570	MF00525	Isoleucine biosynthesis (threonine to 2-oxobutanoate to isoleucine)	Lysine biosynthesis (acetyl-DAP pathway/ aspartate to lysine)	0.7274	0.1481	0.1449	FALSE	0
Akk_muc-MF0071-pentose phosphate pathway (non-oxidative branch)	Akk_muc-MF00845-Arginine biosynthesis (glutamate to acetylcitrulline to arginine)	0.8688	0.4301	Akk_muc	Akk_muc	MF0071	MF00845	pentose phosphate pathway (non-oxidative branch)	Arginine biosynthesis (glutamate to acetylcitrulline to arginine)	0.8165	0.2962	0.0523	FALSE	0
Akk_muc-MF0028-aspartate degradation I	Akk_muc-MF0067-glycolysis (preparatory phase)	0.8676	0.4266	Akk_muc	Akk_muc	MF0028	MF0067	aspartate degradation I	glycolysis (preparatory phase)	0.7187	0.1378	0.149	FALSE	0
Akk_muc-MF0067-glycolysis (preparatory phase)	Akk_muc-MF0045-cysteine degradation II	0.8676	0.4266	Akk_muc	Akk_muc	MF0067	MF0045	glycolysis (preparatory phase)	cysteine degradation II	0.7187	0.1378	0.149	FALSE	0
Akk_muc-MF00844-Arginine biosynthesis (ornithine to arginine)	Akk_muc-MF0016-fucose degradation	0.8669	0.4244	Akk_muc	Akk_muc	MF00844	MF0016	Arginine biosynthesis (ornithine to arginine)	fucose degradation	0.7122	0.1305	0.1547	FALSE	0
Akk_muc-MF0067-glycolysis (preparatory phase)	Akk_muc-MF00525-Lysine biosynthesis (acetyl-DAP pathway/ aspartate to lysine)	0.8637	0.4152	Akk_muc	Akk_muc	MF0067	MF00525	glycolysis (preparatory phase)	Lysine biosynthesis (acetyl-DAP pathway/ aspartate to lysine)	0.8247	0.3146	0.039	FALSE	0
Akk_muc-MF00845-Arginine biosynthesis (glutamate to acetylcitrulline to arginine)	Akk_muc-MF00525-Lysine biosynthesis (acetyl-DAP pathway/ aspartate to lysine)	0.8634	0.4142	Akk_muc	Akk_muc	MF00845	MF00525	Arginine biosynthesis (glutamate to acetylcitrulline to arginine)	Lysine biosynthesis (acetyl-DAP pathway/ aspartate to lysine)	0.7794	0.2242	0.084	FALSE	0
Akk_muc-MF0026-tyrosine degradation I	Akk_muc-MF0067-glycolysis (preparatory phase)	0.8609	0.4072	Akk_muc	Akk_muc	MF0026	MF0067	tyrosine degradation I	glycolysis (preparatory phase)	0.7187	0.1378	0.1423	FALSE	0
Akk_muc-MF00527-Lysine biosynthesis (DAP aminotransferase pathway/ aspartate to lysine)	Akk_muc-MF00570-Isoleucine biosynthesis (threonine to 2-oxobutanoate to isoleucine)	0.8601	0.4048	Akk_muc	Akk_muc	MF00527	MF00570	Lysine biosynthesis (DAP aminotransferase pathway/ aspartate to lysine)	Isoleucine biosynthesis (threonine to 2-oxobutanoate to isoleucine)	0.7333	0.1555	0.1267	FALSE	0
Akk_muc-MF0071-pentose phosphate pathway (non-oxidative branch)	Akk_muc-MF00019-Valine or isoleucine biosynthesis (pyruvate to valine or 2-oxobutanoate to isoleucine)	0.8577	0.3982	Akk_muc	Akk_muc	MF0071	MF00019	pentose phosphate pathway (non-oxidative branch)	Valine or isoleucine biosynthesis (pyruvate to valine or 2-oxobutanoate to isoleucine)	0.7184	0.1375	0.1393	FALSE	0
Akk_muc-MF0028-aspartate degradation I	Akk_muc-MF00570-Isoleucine biosynthesis (threonine to 2-oxobutanoate to isoleucine)	0.8566	0.3952	Akk_muc	Akk_muc	MF0028	MF00570	aspartate degradation I	Isoleucine biosynthesis (threonine to 2-oxobutanoate to isoleucine)	0.5326	0.0228	0.3241	TRUE	0
Akk_muc-MF00570-Isoleucine biosynthesis (threonine to 2-oxobutanoate to isoleucine)	Akk_muc-MF0045-cysteine degradation II	0.8566	0.3952	Akk_muc	Akk_muc	MF00570	MF0045	Isoleucine biosynthesis (threonine to 2-oxobutanoate to isoleucine)	cysteine degradation II	0.5326	0.0228	0.3241	TRUE	0
Akk_muc-MF00018-Threonine biosynthesis (aspartate to homoserine to threonine)	Akk_muc-MF00017-Methionine biosynthesis (apartate to homoserine to methionine)	0.8561	0.3936	Akk_muc	Akk_muc	MF00018	MF00017	Threonine biosynthesis (aspartate to homoserine to threonine)	Methionine biosynthesis (apartate to homoserine to methionine)	0.8772	0.4557	0.0211	FALSE	0.3125
Akk_muc-MF0026-tyrosine degradation I	Akk_muc-MF00570-Isoleucine biosynthesis (threonine to 2-oxobutanoate to isoleucine)	0.8556	0.3923	Akk_muc	Akk_muc	MF0026	MF00570	tyrosine degradation I	Isoleucine biosynthesis (threonine to 2-oxobutanoate to isoleucine)	0.5326	0.0228	0.323	TRUE	0
Akk_muc-MF00525-Lysine biosynthesis (acetyl-DAP pathway/ aspartate to lysine)	Akk_muc-MF0016-fucose degradation	0.8555	0.3919	Akk_muc	Akk_muc	MF00525	MF0016	Lysine biosynthesis (acetyl-DAP pathway/ aspartate to lysine)	fucose degradation	0.7256	0.146	0.1299	FALSE	0
Akk_muc-MF00845-Arginine biosynthesis (glutamate to acetylcitrulline to arginine)	Akk_muc-MF0017-galactose degradation	0.8533	0.3861	Akk_muc	Akk_muc	MF00845	MF0017	Arginine biosynthesis (glutamate to acetylcitrulline to arginine)	galactose degradation	0.7135	0.132	0.1398	FALSE	0
Akk_muc-MF0028-aspartate degradation I	Akk_muc-MF0096-succinate production	0.8528	0.3846	Akk_muc	Akk_muc	MF0028	MF0096	aspartate degradation I	succinate production	0.41	0.0048	0.4427	TRUE	0
Akk_muc-MF0045-cysteine degradation II	Akk_muc-MF0096-succinate production	0.8528	0.3846	Akk_muc	Akk_muc	MF0045	MF0096	cysteine degradation II	succinate production	0.41	0.0048	0.4427	TRUE	0
Akk_muc-MF0072-pyruvate dehydrogenase complex	Akk_muc-MF0017-galactose degradation	0.8512	0.3803	Akk_muc	Akk_muc	MF0072	MF0017	pyruvate dehydrogenase complex	galactose degradation	0.6716	0.0917	0.1796	FALSE	0
Akk_muc-MF0026-tyrosine degradation I	Akk_muc-MF0096-succinate production	0.8511	0.3801	Akk_muc	Akk_muc	MF0026	MF0096	tyrosine degradation I	succinate production	0.41	0.0048	0.4411	TRUE	0
Akk_muc-MF00526-Lysine biosynthesis (DAP dehydrogenase pathway/ aspartate to lysine)	Akk_muc-MF00525-Lysine biosynthesis (acetyl-DAP pathway/ aspartate to lysine)	0.8511	0.3801	Akk_muc	Akk_muc	MF00526	MF00525	Lysine biosynthesis (DAP dehydrogenase pathway/ aspartate to lysine)	Lysine biosynthesis (acetyl-DAP pathway/ aspartate to lysine)	0.8826	0.4728	0.0315	FALSE	0.384615
Akk_muc-MF0071-pentose phosphate pathway (non-oxidative branch)	Akk_muc-MF00018-Threonine biosynthesis (aspartate to homoserine to threonine)	0.8507	0.3791	Akk_muc	Akk_muc	MF0071	MF00018	pentose phosphate pathway (non-oxidative branch)	Threonine biosynthesis (aspartate to homoserine to threonine)	0.6952	0.1129	0.1555	FALSE	0
Akk_muc-MF00019-Valine or isoleucine biosynthesis (pyruvate to valine or 2-oxobutanoate to isoleucine)	Akk_muc-MF00525-Lysine biosynthesis (acetyl-DAP pathway/ aspartate to lysine)	0.8506	0.3787	Akk_muc	Akk_muc	MF00019	MF00525	Valine or isoleucine biosynthesis (pyruvate to valine or 2-oxobutanoate to isoleucine)	Lysine biosynthesis (acetyl-DAP pathway/ aspartate to lysine)	0.669	0.0896	0.1816	FALSE	0
Akk_muc-MF00017-Methionine biosynthesis (apartate to homoserine to methionine)	Akk_muc-MF0051-arginine degradation I	0.8502	0.3777	Akk_muc	Akk_muc	MF00017	MF0051	Methionine biosynthesis (apartate to homoserine to methionine)	arginine degradation I	0.7879	0.2392	0.0623	FALSE	0
Akk_muc-MF00845-Arginine biosynthesis (glutamate to acetylcitrulline to arginine)	Akk_muc-MF00844-Arginine biosynthesis (ornithine to arginine)	0.8502	0.3776	Akk_muc	Akk_muc	MF00845	MF00844	Arginine biosynthesis (glutamate to acetylcitrulline to arginine)	Arginine biosynthesis (ornithine to arginine)	0.6391	0.0682	0.211	FALSE	0.222222
Akk_muc-MF00527-Lysine biosynthesis (DAP aminotransferase pathway/ aspartate to lysine)	Akk_muc-MF00525-Lysine biosynthesis (acetyl-DAP pathway/ aspartate to lysine)	0.8491	0.3748	Akk_muc	Akk_muc	MF00527	MF00525	Lysine biosynthesis (DAP aminotransferase pathway/ aspartate to lysine)	Lysine biosynthesis (acetyl-DAP pathway/ aspartate to lysine)	0.8126	0.2879	0.0365	FALSE	0.461538
Akk_muc-MF00019-Valine or isoleucine biosynthesis (pyruvate to valine or 2-oxobutanoate to isoleucine)	Akk_muc-MF0095-propionate production III (fromGBMs)	0.8486	0.3735	Akk_muc	Akk_muc	MF00019	MF0095	Valine or isoleucine biosynthesis (pyruvate to valine or 2-oxobutanoate to isoleucine)	propionate production III (fromGBMs)	0.7421	0.167	0.1066	FALSE	0
Akk_muc-MF00019-Valine or isoleucine biosynthesis (pyruvate to valine or 2-oxobutanoate to isoleucine)	Akk_muc-MF00844-Arginine biosynthesis (ornithine to arginine)	0.8485	0.3732	Akk_muc	Akk_muc	MF00019	MF00844	Valine or isoleucine biosynthesis (pyruvate to valine or 2-oxobutanoate to isoleucine)	Arginine biosynthesis (ornithine to arginine)	0.6819	0.1005	0.1667	FALSE	0
Akk_muc-MF0067-glycolysis (preparatory phase)	Akk_muc-MF0068-glycolysis (pay-off phase)	0.8484	0.373	Akk_muc	Akk_muc	MF0067	MF0068	glycolysis (preparatory phase)	glycolysis (pay-off phase)	0.6378	0.0673	0.2106	FALSE	0
Akk_muc-MF0067-glycolysis (preparatory phase)	Akk_muc-MF00844-Arginine biosynthesis (ornithine to arginine)	0.8464	0.3677	Akk_muc	Akk_muc	MF0067	MF00844	glycolysis (preparatory phase)	Arginine biosynthesis (ornithine to arginine)	0.5356	0.0236	0.3108	TRUE	0
Akk_muc-MF0067-glycolysis (preparatory phase)	Akk_muc-MF0095-propionate production III (fromGBMs)	0.844	0.3613	Akk_muc	Akk_muc	MF0067	MF0095	glycolysis (preparatory phase)	propionate production III (fromGBMs)	0.7717	0.2112	0.0723	FALSE	0
Akk_muc-MF0068-glycolysis (pay-off phase)	Akk_muc-MF00570-Isoleucine biosynthesis (threonine to 2-oxobutanoate to isoleucine)	0.8437	0.3606	Akk_muc	Akk_muc	MF0068	MF00570	glycolysis (pay-off phase)	Isoleucine biosynthesis (threonine to 2-oxobutanoate to isoleucine)	0.6883	0.1063	0.1554	FALSE	0
Akk_muc-MF0028-aspartate degradation I	Akk_muc-MF0046-glutamine degradation I	0.8436	0.3605	Akk_muc	Akk_muc	MF0028	MF0046	aspartate degradation I	glutamine degradation I	0.4203	0.0055	0.4233	TRUE	0
Akk_muc-MF0045-cysteine degradation II	Akk_muc-MF0046-glutamine degradation I	0.8436	0.3605	Akk_muc	Akk_muc	MF0045	MF0046	cysteine degradation II	glutamine degradation I	0.4203	0.0055	0.4233	TRUE	0
Akk_muc-MF0104-lactate consumption III (lctABCDEF, Curated)	Akk_muc-MF0028-aspartate degradation I	0.842	0.3563	Akk_muc	Akk_muc	MF0104	MF0028	lactate consumption III (lctABCDEF, Curated)	aspartate degradation I	0.3817	0.0031	0.4602	TRUE	0
Akk_muc-MF0104-lactate consumption III (lctABCDEF, Curated)	Akk_muc-MF0045-cysteine degradation II	0.842	0.3563	Akk_muc	Akk_muc	MF0104	MF0045	lactate consumption III (lctABCDEF, Curated)	cysteine degradation II	0.3817	0.0031	0.4602	TRUE	0
Akk_muc-MF00570-Isoleucine biosynthesis (threonine to 2-oxobutanoate to isoleucine)	Akk_muc-MF0095-propionate production III (fromGBMs)	0.8412	0.3544	Akk_muc	Akk_muc	MF00570	MF0095	Isoleucine biosynthesis (threonine to 2-oxobutanoate to isoleucine)	propionate production III (fromGBMs)	0.7323	0.1542	0.1089	FALSE	0
Akk_muc-MF0095-propionate production III (fromGBMs)	Akk_muc-MF0016-fucose degradation	0.84	0.3512	Akk_muc	Akk_muc	MF0095	MF0016	propionate production III (fromGBMs)	fucose degradation	0.7501	0.1781	0.0899	FALSE	0
Akk_muc-MF0026-tyrosine degradation I	Akk_muc-MF0046-glutamine degradation I	0.8397	0.3506	Akk_muc	Akk_muc	MF0026	MF0046	tyrosine degradation I	glutamine degradation I	0.4203	0.0055	0.4194	TRUE	0
Akk_muc-MF0104-lactate consumption III (lctABCDEF, Curated)	Akk_muc-MF0026-tyrosine degradation I	0.8378	0.3458	Akk_muc	Akk_muc	MF0104	MF0026	lactate consumption III (lctABCDEF, Curated)	tyrosine degradation I	0.3817	0.0031	0.4561	TRUE	0
Akk_muc-MF00021-Cysteine biosynthesis (serine to cysteine)	Akk_muc-MF00075-acetate to acetyl-CoA II	0.8364	0.3423	Akk_muc	Akk_muc	MF00021	MF00075	Cysteine biosynthesis (serine to cysteine)	acetate to acetyl-CoA II	0.6332	0.0645	0.2032	FALSE	0
Akk_muc-MF0028-aspartate degradation I	Akk_muc-MF0016-fucose degradation	0.8341	0.3368	Akk_muc	Akk_muc	MF0028	MF0016	aspartate degradation I	fucose degradation	0.54	0.0248	0.2941	FALSE	0
Akk_muc-MF0045-cysteine degradation II	Akk_muc-MF0016-fucose degradation	0.8341	0.3368	Akk_muc	Akk_muc	MF0045	MF0016	cysteine degradation II	fucose degradation	0.54	0.0248	0.2941	FALSE	0
Akk_muc-MF00016-Lysine biosynthesis (succinyl-DAP pathway/aspartate to lysine)	Akk_muc-MF0005-starch degradation	0.8329	0.3339	Akk_muc	Akk_muc	MF00016	MF0005	Lysine biosynthesis (succinyl-DAP pathway/aspartate to lysine)	starch degradation	0.5789	0.0376	0.254	FALSE	0
Akk_muc-MF00526-Lysine biosynthesis (DAP dehydrogenase pathway/ aspartate to lysine)	Akk_muc-MF00844-Arginine biosynthesis (ornithine to arginine)	0.8303	0.3276	Akk_muc	Akk_muc	MF00526	MF00844	Lysine biosynthesis (DAP dehydrogenase pathway/ aspartate to lysine)	Arginine biosynthesis (ornithine to arginine)	0.5604	0.031	0.2699	FALSE	0
Akk_muc-MF0026-tyrosine degradation I	Akk_muc-MF0016-fucose degradation	0.8299	0.3268	Akk_muc	Akk_muc	MF0026	MF0016	tyrosine degradation I	fucose degradation	0.54	0.0248	0.2899	FALSE	0
Akk_muc-MF0005-starch degradation	Akk_muc-MF0095-propionate production III (fromGBMs)	0.828	0.3222	Akk_muc	Akk_muc	MF0005	MF0095	starch degradation	propionate production III (fromGBMs)	0.7848	0.2337	0.0431	FALSE	0
Akk_muc-MF00016-Lysine biosynthesis (succinyl-DAP pathway/aspartate to lysine)	Akk_muc-MF0050-threonine degradation II	0.8276	0.3213	Akk_muc	Akk_muc	MF00016	MF0050	Lysine biosynthesis (succinyl-DAP pathway/aspartate to lysine)	threonine degradation II	0.7125	0.1308	0.1151	FALSE	0
Akk_muc-MF0028-aspartate degradation I	Akk_muc-MF00019-Valine or isoleucine biosynthesis (pyruvate to valine or 2-oxobutanoate to isoleucine)	0.8274	0.3207	Akk_muc	Akk_muc	MF0028	MF00019	aspartate degradation I	Valine or isoleucine biosynthesis (pyruvate to valine or 2-oxobutanoate to isoleucine)	0.4816	0.0125	0.3458	TRUE	0
Akk_muc-MF00019-Valine or isoleucine biosynthesis (pyruvate to valine or 2-oxobutanoate to isoleucine)	Akk_muc-MF0045-cysteine degradation II	0.8274	0.3207	Akk_muc	Akk_muc	MF00019	MF0045	Valine or isoleucine biosynthesis (pyruvate to valine or 2-oxobutanoate to isoleucine)	cysteine degradation II	0.4816	0.0125	0.3458	TRUE	0
Akk_muc-MF0050-threonine degradation II	Akk_muc-MF0017-galactose degradation	0.8269	0.3196	Akk_muc	Akk_muc	MF0050	MF0017	threonine degradation II	galactose degradation	0.7488	0.1762	0.0781	FALSE	0
Akk_muc-MF0005-starch degradation	Akk_muc-MF0017-galactose degradation	0.8265	0.3188	Akk_muc	Akk_muc	MF0005	MF0017	starch degradation	galactose degradation	0.7125	0.1308	0.114	FALSE	0
Akk_muc-MF0026-tyrosine degradation I	Akk_muc-MF00019-Valine or isoleucine biosynthesis (pyruvate to valine or 2-oxobutanoate to isoleucine)	0.8238	0.3126	Akk_muc	Akk_muc	MF0026	MF00019	tyrosine degradation I	Valine or isoleucine biosynthesis (pyruvate to valine or 2-oxobutanoate to isoleucine)	0.4816	0.0125	0.3422	TRUE	0
Akk_muc-MF00570-Isoleucine biosynthesis (threonine to 2-oxobutanoate to isoleucine)	Akk_muc-MF0017-galactose degradation	0.8201	0.3042	Akk_muc	Akk_muc	MF00570	MF0017	Isoleucine biosynthesis (threonine to 2-oxobutanoate to isoleucine)	galactose degradation	0.6631	0.085	0.157	FALSE	0
Akk_muc-MF00021-Cysteine biosynthesis (serine to cysteine)	Akk_muc-MF0074-pyruvate:formate lyase	0.82	0.3041	Akk_muc	Akk_muc	MF00021	MF0074	Cysteine biosynthesis (serine to cysteine)	pyruvate:formate lyase	0.7763	0.2189	0.0437	FALSE	0
Akk_muc-MF0068-glycolysis (pay-off phase)	Akk_muc-MF0071-pentose phosphate pathway (non-oxidative branch)	0.8189	0.3016	Akk_muc	Akk_muc	MF0068	MF0071	glycolysis (pay-off phase)	pentose phosphate pathway (non-oxidative branch)	0.6247	0.0594	0.1942	FALSE	0
Akk_muc-MF0068-glycolysis (pay-off phase)	Akk_muc-MF0033-alanine degradation I	0.8185	0.3007	Akk_muc	Akk_muc	MF0068	MF0033	glycolysis (pay-off phase)	alanine degradation I	0.6942	0.1119	0.1243	FALSE	0
Akk_muc-MF0033-alanine degradation I	Akk_muc-MF00018-Threonine biosynthesis (aspartate to homoserine to threonine)	0.8183	0.3003	Akk_muc	Akk_muc	MF0033	MF00018	alanine degradation I	Threonine biosynthesis (aspartate to homoserine to threonine)	0.7794	0.2242	0.0389	FALSE	0
Akk_muc-MF0104-lactate consumption III (lctABCDEF, Curated)	Akk_muc-MF00845-Arginine biosynthesis (glutamate to acetylcitrulline to arginine)	0.8168	0.2969	Akk_muc	Akk_muc	MF0104	MF00845	lactate consumption III (lctABCDEF, Curated)	Arginine biosynthesis (glutamate to acetylcitrulline to arginine)	0.5488	0.0273	0.268	FALSE	0
Akk_muc-MF0005-starch degradation	Akk_muc-MF0050-threonine degradation II	0.8166	0.2966	Akk_muc	Akk_muc	MF0005	MF0050	starch degradation	threonine degradation II	0.486	0.0132	0.3307	TRUE	0
Akk_muc-MF00525-Lysine biosynthesis (acetyl-DAP pathway/ aspartate to lysine)	Akk_muc-MF0050-threonine degradation II	0.8162	0.2957	Akk_muc	Akk_muc	MF00525	MF0050	Lysine biosynthesis (acetyl-DAP pathway/ aspartate to lysine)	threonine degradation II	0.836	0.3415	0.0198	FALSE	0
Akk_muc-MF0067-glycolysis (preparatory phase)	Akk_muc-MF0017-galactose degradation	0.8159	0.295	Akk_muc	Akk_muc	MF0067	MF0017	glycolysis (preparatory phase)	galactose degradation	0.6764	0.0958	0.1395	FALSE	0
Akk_muc-MF0068-glycolysis (pay-off phase)	Akk_muc-MF00526-Lysine biosynthesis (DAP dehydrogenase pathway/ aspartate to lysine)	0.8159	0.2949	Akk_muc	Akk_muc	MF0068	MF00526	glycolysis (pay-off phase)	Lysine biosynthesis (DAP dehydrogenase pathway/ aspartate to lysine)	0.6486	0.0745	0.1672	FALSE	0
Akk_muc-MF0050-threonine degradation II	Akk_muc-MF0095-propionate production III (fromGBMs)	0.812	0.2867	Akk_muc	Akk_muc	MF0050	MF0095	threonine degradation II	propionate production III (fromGBMs)	0.6605	0.083	0.1515	FALSE	0
Akk_muc-MF0016-fucose degradation	Akk_muc-MF0017-galactose degradation	0.8101	0.2827	Akk_muc	Akk_muc	MF0016	MF0017	fucose degradation	galactose degradation	0.651	0.0761	0.1592	FALSE	0
Akk_muc-MF00025-Tyrosine biosynthesis (chorismate to tyrosine)	Akk_muc-MF0092-lactate production	-0.8101	0.2826	Akk_muc	Akk_muc	MF00025	MF0092	Tyrosine biosynthesis (chorismate to tyrosine)	lactate production	-0.7907	0.2444	0.0193	FALSE	0
Akk_muc-MF0104-lactate consumption III (lctABCDEF, Curated)	Akk_muc-MF0072-pyruvate dehydrogenase complex	0.8087	0.2797	Akk_muc	Akk_muc	MF0104	MF0072	lactate consumption III (lctABCDEF, Curated)	pyruvate dehydrogenase complex	0.6219	0.0578	0.1868	FALSE	0
Akk_muc-MF0028-aspartate degradation I	Akk_muc-MF00526-Lysine biosynthesis (DAP dehydrogenase pathway/ aspartate to lysine)	0.8056	0.2734	Akk_muc	Akk_muc	MF0028	MF00526	aspartate degradation I	Lysine biosynthesis (DAP dehydrogenase pathway/ aspartate to lysine)	0.6921	0.11	0.1135	FALSE	0
Akk_muc-MF00526-Lysine biosynthesis (DAP dehydrogenase pathway/ aspartate to lysine)	Akk_muc-MF0045-cysteine degradation II	0.8056	0.2734	Akk_muc	Akk_muc	MF00526	MF0045	Lysine biosynthesis (DAP dehydrogenase pathway/ aspartate to lysine)	cysteine degradation II	0.6921	0.11	0.1135	FALSE	0
Akk_muc-MF00527-Lysine biosynthesis (DAP aminotransferase pathway/ aspartate to lysine)	Akk_muc-MF0016-fucose degradation	0.8047	0.2715	Akk_muc	Akk_muc	MF00527	MF0016	Lysine biosynthesis (DAP aminotransferase pathway/ aspartate to lysine)	fucose degradation	0.7107	0.1288	0.094	FALSE	0
Akk_muc-MF0033-alanine degradation I	Akk_muc-MF00844-Arginine biosynthesis (ornithine to arginine)	0.8032	0.2685	Akk_muc	Akk_muc	MF0033	MF00844	alanine degradation I	Arginine biosynthesis (ornithine to arginine)	0.6466	0.0731	0.1566	FALSE	0
Akk_muc-MF0104-lactate consumption III (lctABCDEF, Curated)	Akk_muc-MF0067-glycolysis (preparatory phase)	0.8028	0.2678	Akk_muc	Akk_muc	MF0104	MF0067	lactate consumption III (lctABCDEF, Curated)	glycolysis (preparatory phase)	0.4996	0.0156	0.3032	TRUE	0
Akk_muc-MF0026-tyrosine degradation I	Akk_muc-MF00526-Lysine biosynthesis (DAP dehydrogenase pathway/ aspartate to lysine)	0.8024	0.267	Akk_muc	Akk_muc	MF0026	MF00526	tyrosine degradation I	Lysine biosynthesis (DAP dehydrogenase pathway/ aspartate to lysine)	0.6921	0.11	0.1103	FALSE	0
Akk_muc-MF0026-tyrosine degradation I	Akk_muc-MF00527-Lysine biosynthesis (DAP aminotransferase pathway/ aspartate to lysine)	0.8024	0.2668	Akk_muc	Akk_muc	MF0026	MF00527	tyrosine degradation I	Lysine biosynthesis (DAP aminotransferase pathway/ aspartate to lysine)	0.765	0.2004	0.0374	FALSE	0
Akk_muc-MF00025-Tyrosine biosynthesis (chorismate to tyrosine)	Akk_muc-MF0048-serine degradation	0.8007	0.2635	Akk_muc	Akk_muc	MF00025	MF0048	Tyrosine biosynthesis (chorismate to tyrosine)	serine degradation	0.7246	0.1447	0.0761	FALSE	0
Akk_muc-MF0104-lactate consumption III (lctABCDEF, Curated)	Akk_muc-MF00525-Lysine biosynthesis (acetyl-DAP pathway/ aspartate to lysine)	0.8004	0.2629	Akk_muc	Akk_muc	MF0104	MF00525	lactate consumption III (lctABCDEF, Curated)	Lysine biosynthesis (acetyl-DAP pathway/ aspartate to lysine)	0.3882	0.0034	0.4122	TRUE	0
Akk_muc-MF0026-tyrosine degradation I	Akk_muc-MF0050-threonine degradation II	0.8003	0.2627	Akk_muc	Akk_muc	MF0026	MF0050	tyrosine degradation I	threonine degradation II	0.8875	0.4887	0.0873	FALSE	0
Akk_muc-MF00570-Isoleucine biosynthesis (threonine to 2-oxobutanoate to isoleucine)	Akk_muc-MF00844-Arginine biosynthesis (ornithine to arginine)	0.8001	0.2623	Akk_muc	Akk_muc	MF00570	MF00844	Isoleucine biosynthesis (threonine to 2-oxobutanoate to isoleucine)	Arginine biosynthesis (ornithine to arginine)	0.5555	0.0294	0.2446	FALSE	0
Akk_muc-MF00019-Valine or isoleucine biosynthesis (pyruvate to valine or 2-oxobutanoate to isoleucine)	Akk_muc-MF0017-galactose degradation	0.7994	0.2609	Akk_muc	Akk_muc	MF00019	MF0017	Valine or isoleucine biosynthesis (pyruvate to valine or 2-oxobutanoate to isoleucine)	galactose degradation	0.5447	0.0261	0.2547	FALSE	0
Akk_muc-MF0104-lactate consumption III (lctABCDEF, Curated)	Akk_muc-MF00844-Arginine biosynthesis (ornithine to arginine)	0.7974	0.257	Akk_muc	Akk_muc	MF0104	MF00844	lactate consumption III (lctABCDEF, Curated)	Arginine biosynthesis (ornithine to arginine)	0.6644	0.086	0.133	FALSE	0
Akk_muc-MF0028-aspartate degradation I	Akk_muc-MF00527-Lysine biosynthesis (DAP aminotransferase pathway/ aspartate to lysine)	0.7955	0.2535	Akk_muc	Akk_muc	MF0028	MF00527	aspartate degradation I	Lysine biosynthesis (DAP aminotransferase pathway/ aspartate to lysine)	0.765	0.2004	0.0306	FALSE	0
Akk_muc-MF00527-Lysine biosynthesis (DAP aminotransferase pathway/ aspartate to lysine)	Akk_muc-MF0045-cysteine degradation II	0.7955	0.2535	Akk_muc	Akk_muc	MF00527	MF0045	Lysine biosynthesis (DAP aminotransferase pathway/ aspartate to lysine)	cysteine degradation II	0.765	0.2004	0.0306	FALSE	0
Akk_muc-MF00021-Cysteine biosynthesis (serine to cysteine)	Akk_muc-MF0071-pentose phosphate pathway (non-oxidative branch)	-0.795	0.2525	Akk_muc	Akk_muc	MF00021	MF0071	Cysteine biosynthesis (serine to cysteine)	pentose phosphate pathway (non-oxidative branch)	-0.4777	0.0119	0.3173	TRUE	0
Akk_muc-MF00021-Cysteine biosynthesis (serine to cysteine)	Akk_muc-MF0092-lactate production	0.7945	0.2516	Akk_muc	Akk_muc	MF00021	MF0092	Cysteine biosynthesis (serine to cysteine)	lactate production	0.6208	0.0573	0.1737	FALSE	0
Akk_muc-MF00018-Threonine biosynthesis (aspartate to homoserine to threonine)	Akk_muc-MF0016-fucose degradation	0.7933	0.2492	Akk_muc	Akk_muc	MF00018	MF0016	Threonine biosynthesis (aspartate to homoserine to threonine)	fucose degradation	0.7773	0.2206	0.0159	FALSE	0
Akk_muc-MF0104-lactate consumption III (lctABCDEF, Curated)	Akk_muc-MF00019-Valine or isoleucine biosynthesis (pyruvate to valine or 2-oxobutanoate to isoleucine)	0.7925	0.2477	Akk_muc	Akk_muc	MF0104	MF00019	lactate consumption III (lctABCDEF, Curated)	Valine or isoleucine biosynthesis (pyruvate to valine or 2-oxobutanoate to isoleucine)	0.5199	0.0198	0.2725	FALSE	0
Akk_muc-MF0048-serine degradation	Akk_muc-MF00844-Arginine biosynthesis (ornithine to arginine)	0.7917	0.2463	Akk_muc	Akk_muc	MF0048	MF00844	serine degradation	Arginine biosynthesis (ornithine to arginine)	0.7761	0.2185	0.0157	FALSE	0
Akk_muc-MF00021-Cysteine biosynthesis (serine to cysteine)	Akk_muc-MF00526-Lysine biosynthesis (DAP dehydrogenase pathway/ aspartate to lysine)	-0.7916	0.2461	Akk_muc	Akk_muc	MF00021	MF00526	Cysteine biosynthesis (serine to cysteine)	Lysine biosynthesis (DAP dehydrogenase pathway/ aspartate to lysine)	-0.3912	0.0036	0.4004	TRUE	0
Akk_muc-MF0104-lactate consumption III (lctABCDEF, Curated)	Akk_muc-MF0046-glutamine degradation I	0.7914	0.2456	Akk_muc	Akk_muc	MF0104	MF0046	lactate consumption III (lctABCDEF, Curated)	glutamine degradation I	0.2932	0.0006	0.4982	TRUE	0
Akk_muc-MF0046-glutamine degradation I	Akk_muc-MF0016-fucose degradation	0.7906	0.2442	Akk_muc	Akk_muc	MF0046	MF0016	glutamine degradation I	fucose degradation	0.5207	0.0199	0.2699	FALSE	0
Akk_muc-MF0046-glutamine degradation I	Akk_muc-MF0017-galactose degradation	0.7899	0.2429	Akk_muc	Akk_muc	MF0046	MF0017	glutamine degradation I	galactose degradation	0.4322	0.0065	0.3577	TRUE	0
Akk_muc-MF00570-Isoleucine biosynthesis (threonine to 2-oxobutanoate to isoleucine)	Akk_muc-MF0046-glutamine degradation I	0.7895	0.2422	Akk_muc	Akk_muc	MF00570	MF0046	Isoleucine biosynthesis (threonine to 2-oxobutanoate to isoleucine)	glutamine degradation I	0.4468	0.008	0.3427	TRUE	0
Akk_muc-MF0005-starch degradation	Akk_muc-MF0096-succinate production	0.7892	0.2417	Akk_muc	Akk_muc	MF0005	MF0096	starch degradation	succinate production	0.6736	0.0934	0.1156	FALSE	0
Akk_muc-MF00527-Lysine biosynthesis (DAP aminotransferase pathway/ aspartate to lysine)	Akk_muc-MF0050-threonine degradation II	0.7888	0.2408	Akk_muc	Akk_muc	MF00527	MF0050	Lysine biosynthesis (DAP aminotransferase pathway/ aspartate to lysine)	threonine degradation II	0.7117	0.13	0.0771	FALSE	0
Akk_muc-MF00016-Lysine biosynthesis (succinyl-DAP pathway/aspartate to lysine)	Akk_muc-MF00525-Lysine biosynthesis (acetyl-DAP pathway/ aspartate to lysine)	0.7884	0.2402	Akk_muc	Akk_muc	MF00016	MF00525	Lysine biosynthesis (succinyl-DAP pathway/aspartate to lysine)	Lysine biosynthesis (acetyl-DAP pathway/ aspartate to lysine)	0.5918	0.0429	0.1967	FALSE	0.375
Akk_muc-MF00527-Lysine biosynthesis (DAP aminotransferase pathway/ aspartate to lysine)	Akk_muc-MF00018-Threonine biosynthesis (aspartate to homoserine to threonine)	0.788	0.2394	Akk_muc	Akk_muc	MF00527	MF00018	Lysine biosynthesis (DAP aminotransferase pathway/ aspartate to lysine)	Threonine biosynthesis (aspartate to homoserine to threonine)	0.7833	0.2309	0.0047	FALSE	0.25
Akk_muc-MF0071-pentose phosphate pathway (non-oxidative branch)	Akk_muc-MF0051-arginine degradation I	0.7875	0.2384	Akk_muc	Akk_muc	MF0071	MF0051	pentose phosphate pathway (non-oxidative branch)	arginine degradation I	0.6801	0.0989	0.1074	FALSE	0
Akk_muc-MF0028-aspartate degradation I	Akk_muc-MF0050-threonine degradation II	0.7847	0.2334	Akk_muc	Akk_muc	MF0028	MF0050	aspartate degradation I	threonine degradation II	0.8875	0.4887	0.1028	FALSE	0
Akk_muc-MF0045-cysteine degradation II	Akk_muc-MF0050-threonine degradation II	0.7847	0.2334	Akk_muc	Akk_muc	MF0045	MF0050	cysteine degradation II	threonine degradation II	0.8875	0.4887	0.1028	FALSE	0
Akk_muc-MF0068-glycolysis (pay-off phase)	Akk_muc-MF00018-Threonine biosynthesis (aspartate to homoserine to threonine)	0.7836	0.2315	Akk_muc	Akk_muc	MF0068	MF00018	glycolysis (pay-off phase)	Threonine biosynthesis (aspartate to homoserine to threonine)	0.6811	0.0998	0.1025	FALSE	0
Akk_muc-MF00018-Threonine biosynthesis (aspartate to homoserine to threonine)	Akk_muc-MF00570-Isoleucine biosynthesis (threonine to 2-oxobutanoate to isoleucine)	0.7835	0.2313	Akk_muc	Akk_muc	MF00018	MF00570	Threonine biosynthesis (aspartate to homoserine to threonine)	Isoleucine biosynthesis (threonine to 2-oxobutanoate to isoleucine)	0.7326	0.1545	0.0509	FALSE	0
Akk_muc-MF00526-Lysine biosynthesis (DAP dehydrogenase pathway/ aspartate to lysine)	Akk_muc-MF0095-propionate production III (fromGBMs)	0.7834	0.2312	Akk_muc	Akk_muc	MF00526	MF0095	Lysine biosynthesis (DAP dehydrogenase pathway/ aspartate to lysine)	propionate production III (fromGBMs)	0.7112	0.1294	0.0722	FALSE	0
Akk_muc-MF0068-glycolysis (pay-off phase)	Akk_muc-MF00845-Arginine biosynthesis (glutamate to acetylcitrulline to arginine)	0.7834	0.2312	Akk_muc	Akk_muc	MF0068	MF00845	glycolysis (pay-off phase)	Arginine biosynthesis (glutamate to acetylcitrulline to arginine)	0.5349	0.0234	0.2485	FALSE	0
Akk_muc-MF00526-Lysine biosynthesis (DAP dehydrogenase pathway/ aspartate to lysine)	Akk_muc-MF00018-Threonine biosynthesis (aspartate to homoserine to threonine)	0.783	0.2304	Akk_muc	Akk_muc	MF00526	MF00018	Lysine biosynthesis (DAP dehydrogenase pathway/ aspartate to lysine)	Threonine biosynthesis (aspartate to homoserine to threonine)	0.8837	0.4761	0.1007	FALSE	0.266667
Akk_muc-MF00844-Arginine biosynthesis (ornithine to arginine)	Akk_muc-MF0095-propionate production III (fromGBMs)	0.7825	0.2295	Akk_muc	Akk_muc	MF00844	MF0095	Arginine biosynthesis (ornithine to arginine)	propionate production III (fromGBMs)	0.7187	0.1378	0.0638	FALSE	0
Akk_muc-MF0006-lactose degradation	Akk_muc-MF0009-melibiose degradation	0.7819	0.2285	Akk_muc	Akk_muc	MF0006	MF0009	lactose degradation	melibiose degradation	0.7565	0.1874	0.0254	FALSE	0
Akk_muc-MF00023-Tryptophan biosynthesis (chorismate to tryptophan I)	Akk_muc-MF0010-sucrose degradation I	-0.7819	0.2285	Akk_muc	Akk_muc	MF00023	MF0010	Tryptophan biosynthesis (chorismate to tryptophan I)	sucrose degradation I	-0.7843	0.2327	0.0024	FALSE	0
Akk_muc-MF0104-lactate consumption III (lctABCDEF, Curated)	Akk_muc-MF0016-fucose degradation	0.7818	0.2284	Akk_muc	Akk_muc	MF0104	MF0016	lactate consumption III (lctABCDEF, Curated)	fucose degradation	0.4996	0.0156	0.2822	FALSE	0
Akk_muc-MF0071-pentose phosphate pathway (non-oxidative branch)	Akk_muc-MF00844-Arginine biosynthesis (ornithine to arginine)	0.7812	0.2274	Akk_muc	Akk_muc	MF0071	MF00844	pentose phosphate pathway (non-oxidative branch)	Arginine biosynthesis (ornithine to arginine)	0.5781	0.0373	0.2031	FALSE	0
Akk_muc-MF0049-threonine degradation I	Akk_muc-MF00075-acetate to acetyl-CoA II	0.7776	0.2212	Akk_muc	Akk_muc	MF0049	MF00075	threonine degradation I	acetate to acetyl-CoA II	0.5928	0.0434	0.1849	FALSE	0
Akk_muc-MF0068-glycolysis (pay-off phase)	Akk_muc-MF0046-glutamine degradation I	0.7776	0.2211	Akk_muc	Akk_muc	MF0068	MF0046	glycolysis (pay-off phase)	glutamine degradation I	0.7243	0.1444	0.0533	FALSE	0
Akk_muc-MF0046-glutamine degradation I	Akk_muc-MF0096-succinate production	0.7767	0.2195	Akk_muc	Akk_muc	MF0046	MF0096	glutamine degradation I	succinate production	0.4373	0.007	0.3393	TRUE	0
Akk_muc-MF0033-alanine degradation I	Akk_muc-MF0092-lactate production	-0.7749	0.2166	Akk_muc	Akk_muc	MF0033	MF0092	alanine degradation I	lactate production	-0.6775	0.0967	0.0975	FALSE	0
Akk_muc-MF00844-Arginine biosynthesis (ornithine to arginine)	Akk_muc-MF0017-galactose degradation	0.7723	0.2122	Akk_muc	Akk_muc	MF00844	MF0017	Arginine biosynthesis (ornithine to arginine)	galactose degradation	0.6183	0.0559	0.1541	FALSE	0
Akk_muc-MF0040-proline degradation	Akk_muc-MF0096-succinate production	0.7712	0.2105	Akk_muc	Akk_muc	MF0040	MF0096	proline degradation	succinate production	0.7156	0.1343	0.0557	FALSE	0
Akk_muc-MF0096-succinate production	Akk_muc-MF0054-arginine degradation IV	0.7712	0.2105	Akk_muc	Akk_muc	MF0096	MF0054	succinate production	arginine degradation IV	0.7156	0.1343	0.0557	FALSE	0
Akk_muc-MF00845-Arginine biosynthesis (glutamate to acetylcitrulline to arginine)	Akk_muc-MF00527-Lysine biosynthesis (DAP aminotransferase pathway/ aspartate to lysine)	0.7705	0.2093	Akk_muc	Akk_muc	MF00845	MF00527	Arginine biosynthesis (glutamate to acetylcitrulline to arginine)	Lysine biosynthesis (DAP aminotransferase pathway/ aspartate to lysine)	0.6502	0.0756	0.1203	FALSE	0
Akk_muc-MF00527-Lysine biosynthesis (DAP aminotransferase pathway/ aspartate to lysine)	Akk_muc-MF00019-Valine or isoleucine biosynthesis (pyruvate to valine or 2-oxobutanoate to isoleucine)	0.7703	0.2089	Akk_muc	Akk_muc	MF00527	MF00019	Lysine biosynthesis (DAP aminotransferase pathway/ aspartate to lysine)	Valine or isoleucine biosynthesis (pyruvate to valine or 2-oxobutanoate to isoleucine)	0.6069	0.05	0.1633	FALSE	0
Akk_muc-MF0035-glycine degradation	Akk_muc-MF0005-starch degradation	0.7693	0.2073	Akk_muc	Akk_muc	MF0035	MF0005	glycine degradation	starch degradation	0.5961	0.0449	0.1732	FALSE	0
Akk_muc-MF0067-glycolysis (preparatory phase)	Akk_muc-MF00527-Lysine biosynthesis (DAP aminotransferase pathway/ aspartate to lysine)	0.769	0.2067	Akk_muc	Akk_muc	MF0067	MF00527	glycolysis (preparatory phase)	Lysine biosynthesis (DAP aminotransferase pathway/ aspartate to lysine)	0.7241	0.1441	0.0449	FALSE	0
Akk_muc-MF00525-Lysine biosynthesis (acetyl-DAP pathway/ aspartate to lysine)	Akk_muc-MF0096-succinate production	0.7687	0.2063	Akk_muc	Akk_muc	MF00525	MF0096	Lysine biosynthesis (acetyl-DAP pathway/ aspartate to lysine)	succinate production	0.3526	0.0019	0.4161	TRUE	0
Akk_muc-MF0067-glycolysis (preparatory phase)	Akk_muc-MF0046-glutamine degradation I	0.7657	0.2015	Akk_muc	Akk_muc	MF0067	MF0046	glycolysis (preparatory phase)	glutamine degradation I	0.2885	0.0006	0.4771	TRUE	0
Akk_muc-MF0068-glycolysis (pay-off phase)	Akk_muc-MF00527-Lysine biosynthesis (DAP aminotransferase pathway/ aspartate to lysine)	0.7651	0.2006	Akk_muc	Akk_muc	MF0068	MF00527	glycolysis (pay-off phase)	Lysine biosynthesis (DAP aminotransferase pathway/ aspartate to lysine)	0.6625	0.0846	0.1026	FALSE	0
Akk_muc-MF0067-glycolysis (preparatory phase)	Akk_muc-MF00018-Threonine biosynthesis (aspartate to homoserine to threonine)	0.7647	0.2	Akk_muc	Akk_muc	MF0067	MF00018	glycolysis (preparatory phase)	Threonine biosynthesis (aspartate to homoserine to threonine)	0.8677	0.4268	0.103	FALSE	0
Akk_muc-MF0104-lactate consumption III (lctABCDEF, Curated)	Akk_muc-MF00570-Isoleucine biosynthesis (threonine to 2-oxobutanoate to isoleucine)	0.7647	0.2	Akk_muc	Akk_muc	MF0104	MF00570	lactate consumption III (lctABCDEF, Curated)	Isoleucine biosynthesis (threonine to 2-oxobutanoate to isoleucine)	0.4687	0.0106	0.296	FALSE	0
Akk_muc-MF0028-aspartate degradation I	Akk_muc-MF0072-pyruvate dehydrogenase complex	0.7645	0.1996	Akk_muc	Akk_muc	MF0028	MF0072	aspartate degradation I	pyruvate dehydrogenase complex	0.4672	0.0104	0.2973	FALSE	0
Akk_muc-MF0072-pyruvate dehydrogenase complex	Akk_muc-MF0045-cysteine degradation II	0.7645	0.1996	Akk_muc	Akk_muc	MF0072	MF0045	pyruvate dehydrogenase complex	cysteine degradation II	0.4672	0.0104	0.2973	FALSE	0
Akk_muc-MF0068-glycolysis (pay-off phase)	Akk_muc-MF00019-Valine or isoleucine biosynthesis (pyruvate to valine or 2-oxobutanoate to isoleucine)	0.7642	0.1992	Akk_muc	Akk_muc	MF0068	MF00019	glycolysis (pay-off phase)	Valine or isoleucine biosynthesis (pyruvate to valine or 2-oxobutanoate to isoleucine)	0.4978	0.0152	0.2664	FALSE	0
Akk_muc-MF0033-alanine degradation I	Akk_muc-MF00525-Lysine biosynthesis (acetyl-DAP pathway/ aspartate to lysine)	0.7631	0.1974	Akk_muc	Akk_muc	MF0033	MF00525	alanine degradation I	Lysine biosynthesis (acetyl-DAP pathway/ aspartate to lysine)	0.6965	0.1142	0.0665	FALSE	0
Akk_muc-MF0072-pyruvate dehydrogenase complex	Akk_muc-MF0046-glutamine degradation I	0.7625	0.1966	Akk_muc	Akk_muc	MF0072	MF0046	pyruvate dehydrogenase complex	glutamine degradation I	0.651	0.0761	0.1115	FALSE	0
Akk_muc-MF0018-mannose degradation	Akk_muc-MF0006-lactose degradation	0.7625	0.1965	Akk_muc	Akk_muc	MF0018	MF0006	mannose degradation	lactose degradation	0.6821	0.1007	0.0803	FALSE	0
Akk_muc-MF0046-glutamine degradation I	Akk_muc-MF00525-Lysine biosynthesis (acetyl-DAP pathway/ aspartate to lysine)	0.7624	0.1963	Akk_muc	Akk_muc	MF0046	MF00525	glutamine degradation I	Lysine biosynthesis (acetyl-DAP pathway/ aspartate to lysine)	0.358	0.0021	0.4043	TRUE	0
Akk_muc-MF0026-tyrosine degradation I	Akk_muc-MF0072-pyruvate dehydrogenase complex	0.7613	0.1946	Akk_muc	Akk_muc	MF0026	MF0072	tyrosine degradation I	pyruvate dehydrogenase complex	0.4672	0.0104	0.2941	FALSE	0
Akk_muc-MF0072-pyruvate dehydrogenase complex	Akk_muc-MF0095-propionate production III (fromGBMs)	0.76	0.1927	Akk_muc	Akk_muc	MF0072	MF0095	pyruvate dehydrogenase complex	propionate production III (fromGBMs)	0.461	0.0096	0.299	FALSE	0
Akk_muc-MF0040-proline degradation	Akk_muc-MF0047-glutamine degradation II	-0.7596	0.1921	Akk_muc	Akk_muc	MF0040	MF0047	proline degradation	glutamine degradation II	-0.8005	0.2632	0.0409	FALSE	0
Akk_muc-MF0047-glutamine degradation II	Akk_muc-MF0054-arginine degradation IV	-0.7596	0.1921	Akk_muc	Akk_muc	MF0047	MF0054	glutamine degradation II	arginine degradation IV	-0.8005	0.2632	0.0409	FALSE	0
Akk_muc-MF00845-Arginine biosynthesis (glutamate to acetylcitrulline to arginine)	Akk_muc-MF0096-succinate production	0.7593	0.1916	Akk_muc	Akk_muc	MF00845	MF0096	Arginine biosynthesis (glutamate to acetylcitrulline to arginine)	succinate production	0.4299	0.0063	0.3294	TRUE	0
Akk_muc-MF00526-Lysine biosynthesis (DAP dehydrogenase pathway/ aspartate to lysine)	Akk_muc-MF0017-galactose degradation	0.7566	0.1876	Akk_muc	Akk_muc	MF00526	MF0017	Lysine biosynthesis (DAP dehydrogenase pathway/ aspartate to lysine)	galactose degradation	0.6363	0.0664	0.1203	FALSE	0
Akk_muc-MF0072-pyruvate dehydrogenase complex	Akk_muc-MF0040-proline degradation	0.7551	0.1854	Akk_muc	Akk_muc	MF0072	MF0040	pyruvate dehydrogenase complex	proline degradation	0.792	0.2468	0.0369	FALSE	0
Akk_muc-MF0072-pyruvate dehydrogenase complex	Akk_muc-MF0054-arginine degradation IV	0.7551	0.1854	Akk_muc	Akk_muc	MF0072	MF0054	pyruvate dehydrogenase complex	arginine degradation IV	0.792	0.2468	0.0369	FALSE	0
Akk_muc-MF0074-pyruvate:formate lyase	Akk_muc-MF0071-pentose phosphate pathway (non-oxidative branch)	-0.7532	0.1825	Akk_muc	Akk_muc	MF0074	MF0071	pyruvate:formate lyase	pentose phosphate pathway (non-oxidative branch)	-0.4479	0.0081	0.3053	TRUE	0
Akk_muc-MF00527-Lysine biosynthesis (DAP aminotransferase pathway/ aspartate to lysine)	Akk_muc-MF0095-propionate production III (fromGBMs)	0.7518	0.1806	Akk_muc	Akk_muc	MF00527	MF0095	Lysine biosynthesis (DAP aminotransferase pathway/ aspartate to lysine)	propionate production III (fromGBMs)	0.5449	0.0262	0.2069	FALSE	0
Akk_muc-MF00018-Threonine biosynthesis (aspartate to homoserine to threonine)	Akk_muc-MF00019-Valine or isoleucine biosynthesis (pyruvate to valine or 2-oxobutanoate to isoleucine)	0.7508	0.1791	Akk_muc	Akk_muc	MF00018	MF00019	Threonine biosynthesis (aspartate to homoserine to threonine)	Valine or isoleucine biosynthesis (pyruvate to valine or 2-oxobutanoate to isoleucine)	0.7264	0.1469	0.0244	FALSE	0
Akk_muc-MF0046-glutamine degradation I	Akk_muc-MF0044-cysteine degradation I	0.7507	0.179	Akk_muc	Akk_muc	MF0046	MF0044	glutamine degradation I	cysteine degradation I	0.5449	0.0262	0.2058	FALSE	0
Akk_muc-MF0103-mucin degradation	Akk_muc-MF0006-lactose degradation	0.7492	0.1769	Akk_muc	Akk_muc	MF0103	MF0006	mucin degradation	lactose degradation	0.6669	0.088	0.0823	FALSE	0
Akk_muc-MF0071-pentose phosphate pathway (non-oxidative branch)	Akk_muc-MF00525-Lysine biosynthesis (acetyl-DAP pathway/ aspartate to lysine)	0.7487	0.1761	Akk_muc	Akk_muc	MF0071	MF00525	pentose phosphate pathway (non-oxidative branch)	Lysine biosynthesis (acetyl-DAP pathway/ aspartate to lysine)	0.7066	0.1244	0.0421	FALSE	0
Akk_muc-MF0031-glutamate degradation II	Akk_muc-MF0046-glutamine degradation I	0.7476	0.1746	Akk_muc	Akk_muc	MF0031	MF0046	glutamate degradation II	glutamine degradation I	0.897	0.521	0.1494	FALSE	0
Akk_muc-MF00844-Arginine biosynthesis (ornithine to arginine)	Akk_muc-MF0092-lactate production	-0.7475	0.1745	Akk_muc	Akk_muc	MF00844	MF0092	Arginine biosynthesis (ornithine to arginine)	lactate production	-0.583	0.0393	0.1645	FALSE	0
Akk_muc-MF0033-alanine degradation I	Akk_muc-MF0095-propionate production III (fromGBMs)	0.7446	0.1704	Akk_muc	Akk_muc	MF0033	MF0095	alanine degradation I	propionate production III (fromGBMs)	0.6602	0.0828	0.0843	FALSE	0
Akk_muc-MF00845-Arginine biosynthesis (glutamate to acetylcitrulline to arginine)	Akk_muc-MF0046-glutamine degradation I	0.7425	0.1675	Akk_muc	Akk_muc	MF00845	MF0046	Arginine biosynthesis (glutamate to acetylcitrulline to arginine)	glutamine degradation I	0.2188	0.0001	0.5237	TRUE	0
Akk_muc-MF0048-serine degradation	Akk_muc-MF0016-fucose degradation	0.7422	0.1671	Akk_muc	Akk_muc	MF0048	MF0016	serine degradation	fucose degradation	0.7133	0.1317	0.0289	FALSE	0
Akk_muc-MF0068-glycolysis (pay-off phase)	Akk_muc-MF00525-Lysine biosynthesis (acetyl-DAP pathway/ aspartate to lysine)	0.7411	0.1657	Akk_muc	Akk_muc	MF0068	MF00525	glycolysis (pay-off phase)	Lysine biosynthesis (acetyl-DAP pathway/ aspartate to lysine)	0.6044	0.0487	0.1367	FALSE	0
Akk_muc-MF00526-Lysine biosynthesis (DAP dehydrogenase pathway/ aspartate to lysine)	Akk_muc-MF0092-lactate production	-0.7408	0.1653	Akk_muc	Akk_muc	MF00526	MF0092	Lysine biosynthesis (DAP dehydrogenase pathway/ aspartate to lysine)	lactate production	-0.5887	0.0416	0.1522	FALSE	0
Akk_muc-MF0074-pyruvate:formate lyase	Akk_muc-MF0033-alanine degradation I	-0.7391	0.163	Akk_muc	Akk_muc	MF0074	MF0033	pyruvate:formate lyase	alanine degradation I	-0.5766	0.0367	0.1625	FALSE	0
Akk_muc-MF0033-alanine degradation I	Akk_muc-MF00527-Lysine biosynthesis (DAP aminotransferase pathway/ aspartate to lysine)	0.738	0.1615	Akk_muc	Akk_muc	MF0033	MF00527	alanine degradation I	Lysine biosynthesis (DAP aminotransferase pathway/ aspartate to lysine)	0.6561	0.0798	0.0818	FALSE	0
Akk_muc-MF00021-Cysteine biosynthesis (serine to cysteine)	Akk_muc-MF0033-alanine degradation I	-0.7348	0.1574	Akk_muc	Akk_muc	MF00021	MF0033	Cysteine biosynthesis (serine to cysteine)	alanine degradation I	-0.4394	0.0072	0.2954	FALSE	0
Akk_muc-MF00019-Valine or isoleucine biosynthesis (pyruvate to valine or 2-oxobutanoate to isoleucine)	Akk_muc-MF0096-succinate production	0.7333	0.1555	Akk_muc	Akk_muc	MF00019	MF0096	Valine or isoleucine biosynthesis (pyruvate to valine or 2-oxobutanoate to isoleucine)	succinate production	0.4432	0.0076	0.2901	FALSE	0
Akk_muc-MF0028-aspartate degradation I	Akk_muc-MF0033-alanine degradation I	0.7318	0.1536	Akk_muc	Akk_muc	MF0028	MF0033	aspartate degradation I	alanine degradation I	0.5014	0.0159	0.2304	FALSE	0
Akk_muc-MF0033-alanine degradation I	Akk_muc-MF0045-cysteine degradation II	0.7318	0.1536	Akk_muc	Akk_muc	MF0033	MF0045	alanine degradation I	cysteine degradation II	0.5014	0.0159	0.2304	FALSE	0
Akk_muc-MF0026-tyrosine degradation I	Akk_muc-MF0033-alanine degradation I	0.7312	0.1528	Akk_muc	Akk_muc	MF0026	MF0033	tyrosine degradation I	alanine degradation I	0.5014	0.0159	0.2297	FALSE	0
Akk_muc-MF0046-glutamine degradation I	Akk_muc-MF0095-propionate production III (fromGBMs)	0.7308	0.1523	Akk_muc	Akk_muc	MF0046	MF0095	glutamine degradation I	propionate production III (fromGBMs)	0.2517	0.0003	0.479	TRUE	0
Akk_muc-MF0104-lactate consumption III (lctABCDEF, Curated)	Akk_muc-MF0005-starch degradation	0.7304	0.1519	Akk_muc	Akk_muc	MF0104	MF0005	lactate consumption III (lctABCDEF, Curated)	starch degradation	0.619	0.0563	0.1114	FALSE	0
Akk_muc-MF00018-Threonine biosynthesis (aspartate to homoserine to threonine)	Akk_muc-MF0051-arginine degradation I	0.7298	0.151	Akk_muc	Akk_muc	MF00018	MF0051	Threonine biosynthesis (aspartate to homoserine to threonine)	arginine degradation I	0.7024	0.1201	0.0273	FALSE	0
Akk_muc-MF00527-Lysine biosynthesis (DAP aminotransferase pathway/ aspartate to lysine)	Akk_muc-MF0017-galactose degradation	0.729	0.1501	Akk_muc	Akk_muc	MF00527	MF0017	Lysine biosynthesis (DAP aminotransferase pathway/ aspartate to lysine)	galactose degradation	0.5393	0.0246	0.1898	FALSE	0
Akk_muc-MF0067-glycolysis (preparatory phase)	Akk_muc-MF0096-succinate production	0.7289	0.1499	Akk_muc	Akk_muc	MF0067	MF0096	glycolysis (preparatory phase)	succinate production	0.3743	0.0027	0.3546	TRUE	0
Akk_muc-MF0038-methionine degradation I	Akk_muc-MF0050-threonine degradation II	-0.7285	0.1494	Akk_muc	Akk_muc	MF0038	MF0050	methionine degradation I	threonine degradation II	-0.7457	0.1719	0.0172	FALSE	0
Akk_muc-MF0071-pentose phosphate pathway (non-oxidative branch)	Akk_muc-MF00017-Methionine biosynthesis (apartate to homoserine to methionine)	0.7276	0.1483	Akk_muc	Akk_muc	MF0071	MF00017	pentose phosphate pathway (non-oxidative branch)	Methionine biosynthesis (apartate to homoserine to methionine)	0.6376	0.0672	0.09	FALSE	0
Akk_muc-MF00019-Valine or isoleucine biosynthesis (pyruvate to valine or 2-oxobutanoate to isoleucine)	Akk_muc-MF0046-glutamine degradation I	0.7254	0.1458	Akk_muc	Akk_muc	MF00019	MF0046	Valine or isoleucine biosynthesis (pyruvate to valine or 2-oxobutanoate to isoleucine)	glutamine degradation I	0.2901	0.0006	0.4354	TRUE	0
Akk_muc-MF0028-aspartate degradation I	Akk_muc-MF00844-Arginine biosynthesis (ornithine to arginine)	0.7254	0.1457	Akk_muc	Akk_muc	MF0028	MF00844	aspartate degradation I	Arginine biosynthesis (ornithine to arginine)	0.3243	0.0012	0.4011	TRUE	0
Akk_muc-MF0045-cysteine degradation II	Akk_muc-MF00844-Arginine biosynthesis (ornithine to arginine)	0.7254	0.1457	Akk_muc	Akk_muc	MF0045	MF00844	cysteine degradation II	Arginine biosynthesis (ornithine to arginine)	0.3243	0.0012	0.4011	TRUE	0
Akk_muc-MF00016-Lysine biosynthesis (succinyl-DAP pathway/aspartate to lysine)	Akk_muc-MF0017-galactose degradation	0.7241	0.1441	Akk_muc	Akk_muc	MF00016	MF0017	Lysine biosynthesis (succinyl-DAP pathway/aspartate to lysine)	galactose degradation	0.5485	0.0272	0.1756	FALSE	0
Akk_muc-MF0104-lactate consumption III (lctABCDEF, Curated)	Akk_muc-MF0040-proline degradation	0.7237	0.1437	Akk_muc	Akk_muc	MF0104	MF0040	lactate consumption III (lctABCDEF, Curated)	proline degradation	0.6314	0.0634	0.0923	FALSE	0
Akk_muc-MF0104-lactate consumption III (lctABCDEF, Curated)	Akk_muc-MF0054-arginine degradation IV	0.7237	0.1437	Akk_muc	Akk_muc	MF0104	MF0054	lactate consumption III (lctABCDEF, Curated)	arginine degradation IV	0.6314	0.0634	0.0923	FALSE	0
Akk_muc-MF00021-Cysteine biosynthesis (serine to cysteine)	Akk_muc-MF00844-Arginine biosynthesis (ornithine to arginine)	-0.7237	0.1436	Akk_muc	Akk_muc	MF00021	MF00844	Cysteine biosynthesis (serine to cysteine)	Arginine biosynthesis (ornithine to arginine)	-0.27	0.0004	0.4537	TRUE	0
Akk_muc-MF0026-tyrosine degradation I	Akk_muc-MF00844-Arginine biosynthesis (ornithine to arginine)	0.7233	0.1432	Akk_muc	Akk_muc	MF0026	MF00844	tyrosine degradation I	Arginine biosynthesis (ornithine to arginine)	0.3243	0.0012	0.399	TRUE	0
Akk_muc-MF00526-Lysine biosynthesis (DAP dehydrogenase pathway/ aspartate to lysine)	Akk_muc-MF0051-arginine degradation I	0.7227	0.1424	Akk_muc	Akk_muc	MF00526	MF0051	Lysine biosynthesis (DAP dehydrogenase pathway/ aspartate to lysine)	arginine degradation I	0.729	0.15	0.0063	FALSE	0
Akk_muc-MF0005-starch degradation	Akk_muc-MF00525-Lysine biosynthesis (acetyl-DAP pathway/ aspartate to lysine)	0.7222	0.1419	Akk_muc	Akk_muc	MF0005	MF00525	starch degradation	Lysine biosynthesis (acetyl-DAP pathway/ aspartate to lysine)	0.445	0.0078	0.2772	FALSE	0
Akk_muc-MF00016-Lysine biosynthesis (succinyl-DAP pathway/aspartate to lysine)	Akk_muc-MF0006-lactose degradation	0.7222	0.1419	Akk_muc	Akk_muc	MF00016	MF0006	Lysine biosynthesis (succinyl-DAP pathway/aspartate to lysine)	lactose degradation	0.7256	0.146	0.0034	FALSE	0
Akk_muc-MF00845-Arginine biosynthesis (glutamate to acetylcitrulline to arginine)	Akk_muc-MF00018-Threonine biosynthesis (aspartate to homoserine to threonine)	0.7215	0.1411	Akk_muc	Akk_muc	MF00845	MF00018	Arginine biosynthesis (glutamate to acetylcitrulline to arginine)	Threonine biosynthesis (aspartate to homoserine to threonine)	0.8144	0.2918	0.0929	FALSE	0
Akk_muc-MF0048-serine degradation	Akk_muc-MF0092-lactate production	-0.7212	0.1407	Akk_muc	Akk_muc	MF0048	MF0092	serine degradation	lactate production	-0.6806	0.0994	0.0406	FALSE	0
Akk_muc-MF00570-Isoleucine biosynthesis (threonine to 2-oxobutanoate to isoleucine)	Akk_muc-MF0096-succinate production	0.7204	0.1397	Akk_muc	Akk_muc	MF00570	MF0096	Isoleucine biosynthesis (threonine to 2-oxobutanoate to isoleucine)	succinate production	0.4237	0.0058	0.2967	FALSE	0
Akk_muc-MF0025-tryptophan degradation	Akk_muc-MF0047-glutamine degradation II	-0.7202	0.1395	Akk_muc	Akk_muc	MF0025	MF0047	tryptophan degradation	glutamine degradation II	-0.7447	0.1705	0.0245	FALSE	0
Akk_muc-MF0071-pentose phosphate pathway (non-oxidative branch)	Akk_muc-MF0092-lactate production	-0.7196	0.1388	Akk_muc	Akk_muc	MF0071	MF0092	pentose phosphate pathway (non-oxidative branch)	lactate production	-0.6018	0.0475	0.1178	FALSE	0
Akk_muc-MF0071-pentose phosphate pathway (non-oxidative branch)	Akk_muc-MF00527-Lysine biosynthesis (DAP aminotransferase pathway/ aspartate to lysine)	0.7179	0.1369	Akk_muc	Akk_muc	MF0071	MF00527	pentose phosphate pathway (non-oxidative branch)	Lysine biosynthesis (DAP aminotransferase pathway/ aspartate to lysine)	0.5624	0.0316	0.1555	FALSE	0
Akk_muc-MF0073-pyruvate:ferredoxin oxidoreductase	Akk_muc-MF0005-starch degradation	0.7174	0.1364	Akk_muc	Akk_muc	MF0073	MF0005	pyruvate:ferredoxin oxidoreductase	starch degradation	0.6466	0.0731	0.0708	FALSE	0
Akk_muc-MGB044-Acetate synthesis II	Akk_muc-MF0005-starch degradation	0.7174	0.1364	Akk_muc	Akk_muc	MGB044	MF0005	Acetate synthesis II	starch degradation	0.6466	0.0731	0.0708	FALSE	0
Akk_muc-MGB045-Acetate synthesis III	Akk_muc-MF0005-starch degradation	0.7174	0.1364	Akk_muc	Akk_muc	MGB045	MF0005	Acetate synthesis III	starch degradation	0.6466	0.0731	0.0708	FALSE	0
Akk_muc-MF00019-Valine or isoleucine biosynthesis (pyruvate to valine or 2-oxobutanoate to isoleucine)	Akk_muc-MF0048-serine degradation	0.7167	0.1355	Akk_muc	Akk_muc	MF00019	MF0048	Valine or isoleucine biosynthesis (pyruvate to valine or 2-oxobutanoate to isoleucine)	serine degradation	0.6548	0.0788	0.0619	FALSE	0
Akk_muc-MF00526-Lysine biosynthesis (DAP dehydrogenase pathway/ aspartate to lysine)	Akk_muc-MF00527-Lysine biosynthesis (DAP aminotransferase pathway/ aspartate to lysine)	0.7157	0.1344	Akk_muc	Akk_muc	MF00526	MF00527	Lysine biosynthesis (DAP dehydrogenase pathway/ aspartate to lysine)	Lysine biosynthesis (DAP aminotransferase pathway/ aspartate to lysine)	0.7102	0.1283	0.0055	FALSE	0.727273
Akk_muc-MF0074-pyruvate:formate lyase	Akk_muc-MF00526-Lysine biosynthesis (DAP dehydrogenase pathway/ aspartate to lysine)	-0.7154	0.1341	Akk_muc	Akk_muc	MF0074	MF00526	pyruvate:formate lyase	Lysine biosynthesis (DAP dehydrogenase pathway/ aspartate to lysine)	-0.3663	0.0024	0.3492	TRUE	0
Akk_muc-MF0026-tyrosine degradation I	Akk_muc-MF0038-methionine degradation I	-0.7154	0.1341	Akk_muc	Akk_muc	MF0026	MF0038	tyrosine degradation I	methionine degradation I	-0.8335	0.3352	0.118	FALSE	0
Akk_muc-MF0074-pyruvate:formate lyase	Akk_muc-MF0051-arginine degradation I	-0.7153	0.134	Akk_muc	Akk_muc	MF0074	MF0051	pyruvate:formate lyase	arginine degradation I	-0.4499	0.0083	0.2654	FALSE	0
Akk_muc-MF0026-tyrosine degradation I	Akk_muc-MF00016-Lysine biosynthesis (succinyl-DAP pathway/aspartate to lysine)	0.7151	0.1337	Akk_muc	Akk_muc	MF0026	MF00016	tyrosine degradation I	Lysine biosynthesis (succinyl-DAP pathway/aspartate to lysine)	0.5629	0.0318	0.1521	FALSE	0
Akk_muc-MF0028-aspartate degradation I	Akk_muc-MF00016-Lysine biosynthesis (succinyl-DAP pathway/aspartate to lysine)	0.7141	0.1326	Akk_muc	Akk_muc	MF0028	MF00016	aspartate degradation I	Lysine biosynthesis (succinyl-DAP pathway/aspartate to lysine)	0.5629	0.0318	0.1511	FALSE	0
Akk_muc-MF00016-Lysine biosynthesis (succinyl-DAP pathway/aspartate to lysine)	Akk_muc-MF0045-cysteine degradation II	0.7141	0.1326	Akk_muc	Akk_muc	MF00016	MF0045	Lysine biosynthesis (succinyl-DAP pathway/aspartate to lysine)	cysteine degradation II	0.5629	0.0318	0.1511	FALSE	0
Akk_muc-MF0074-pyruvate:formate lyase	Akk_muc-MF0092-lactate production	0.7123	0.1306	Akk_muc	Akk_muc	MF0074	MF0092	pyruvate:formate lyase	lactate production	0.634	0.0649	0.0783	FALSE	0
Akk_muc-MF0072-pyruvate dehydrogenase complex	Akk_muc-MF00844-Arginine biosynthesis (ornithine to arginine)	0.7121	0.1304	Akk_muc	Akk_muc	MF0072	MF00844	pyruvate dehydrogenase complex	Arginine biosynthesis (ornithine to arginine)	0.452	0.0085	0.2601	FALSE	0
Akk_muc-MF00016-Lysine biosynthesis (succinyl-DAP pathway/aspartate to lysine)	Akk_muc-MF0095-propionate production III (fromGBMs)	0.712	0.1303	Akk_muc	Akk_muc	MF00016	MF0095	Lysine biosynthesis (succinyl-DAP pathway/aspartate to lysine)	propionate production III (fromGBMs)	0.471	0.0109	0.241	FALSE	0
Akk_muc-MF0026-tyrosine degradation I	Akk_muc-MF0071-pentose phosphate pathway (non-oxidative branch)	0.7115	0.1298	Akk_muc	Akk_muc	MF0026	MF0071	tyrosine degradation I	pentose phosphate pathway (non-oxidative branch)	0.5743	0.0359	0.1373	FALSE	0
Akk_muc-MF0028-aspartate degradation I	Akk_muc-MF0071-pentose phosphate pathway (non-oxidative branch)	0.7109	0.1291	Akk_muc	Akk_muc	MF0028	MF0071	aspartate degradation I	pentose phosphate pathway (non-oxidative branch)	0.5743	0.0359	0.1366	FALSE	0
Akk_muc-MF0071-pentose phosphate pathway (non-oxidative branch)	Akk_muc-MF0045-cysteine degradation II	0.7109	0.1291	Akk_muc	Akk_muc	MF0071	MF0045	pentose phosphate pathway (non-oxidative branch)	cysteine degradation II	0.5743	0.0359	0.1366	FALSE	0
Akk_muc-MF00021-Cysteine biosynthesis (serine to cysteine)	Akk_muc-MF00845-Arginine biosynthesis (glutamate to acetylcitrulline to arginine)	-0.7109	0.1291	Akk_muc	Akk_muc	MF00021	MF00845	Cysteine biosynthesis (serine to cysteine)	Arginine biosynthesis (glutamate to acetylcitrulline to arginine)	-0.3825	0.0031	0.3284	TRUE	0
Akk_muc-MF0067-glycolysis (preparatory phase)	Akk_muc-MF00021-Cysteine biosynthesis (serine to cysteine)	-0.7105	0.1287	Akk_muc	Akk_muc	MF0067	MF00021	glycolysis (preparatory phase)	Cysteine biosynthesis (serine to cysteine)	-0.357	0.0021	0.3535	TRUE	0
Akk_muc-MF0096-succinate production	Akk_muc-MF0050-threonine degradation II	0.7088	0.1268	Akk_muc	Akk_muc	MF0096	MF0050	succinate production	threonine degradation II	0.5331	0.0229	0.1757	FALSE	0
Akk_muc-MF0104-lactate consumption III (lctABCDEF, Curated)	Akk_muc-MF0048-serine degradation	0.7079	0.1258	Akk_muc	Akk_muc	MF0104	MF0048	lactate consumption III (lctABCDEF, Curated)	serine degradation	0.5712	0.0347	0.1367	FALSE	0
Akk_muc-MF00845-Arginine biosynthesis (glutamate to acetylcitrulline to arginine)	Akk_muc-MF0092-lactate production	-0.7072	0.1251	Akk_muc	Akk_muc	MF00845	MF0092	Arginine biosynthesis (glutamate to acetylcitrulline to arginine)	lactate production	-0.6595	0.0822	0.0478	FALSE	0
Akk_muc-MF0104-lactate consumption III (lctABCDEF, Curated)	Akk_muc-MF00026-Histidine biosynthesis (PRPP to histidine)	0.7063	0.1241	Akk_muc	Akk_muc	MF0104	MF00026	lactate consumption III (lctABCDEF, Curated)	Histidine biosynthesis (PRPP to histidine)	0.5089	0.0174	0.1974	FALSE	0
Akk_muc-MF0026-tyrosine degradation I	Akk_muc-MF0005-starch degradation	0.7052	0.123	Akk_muc	Akk_muc	MF0026	MF0005	tyrosine degradation I	starch degradation	0.4245	0.0058	0.2808	FALSE	0
Akk_muc-MF0033-alanine degradation I	Akk_muc-MF0048-serine degradation	0.7047	0.1224	Akk_muc	Akk_muc	MF0033	MF0048	alanine degradation I	serine degradation	0.6456	0.0724	0.0591	FALSE	0
Akk_muc-MF0033-alanine degradation I	Akk_muc-MF0017-galactose degradation	0.704	0.1218	Akk_muc	Akk_muc	MF0033	MF0017	alanine degradation I	galactose degradation	0.5781	0.0373	0.1259	FALSE	0
Akk_muc-MF0067-glycolysis (preparatory phase)	Akk_muc-MF0048-serine degradation	0.7037	0.1214	Akk_muc	Akk_muc	MF0067	MF0048	glycolysis (preparatory phase)	serine degradation	0.5619	0.0315	0.1418	FALSE	0
Akk_muc-MF0028-aspartate degradation I	Akk_muc-MF0038-methionine degradation I	-0.7029	0.1206	Akk_muc	Akk_muc	MF0028	MF0038	aspartate degradation I	methionine degradation I	-0.8335	0.3352	0.1306	FALSE	0
Akk_muc-MF0038-methionine degradation I	Akk_muc-MF0045-cysteine degradation II	-0.7029	0.1206	Akk_muc	Akk_muc	MF0038	MF0045	methionine degradation I	cysteine degradation II	-0.8335	0.3352	0.1306	FALSE	0
Akk_muc-MF00019-Valine or isoleucine biosynthesis (pyruvate to valine or 2-oxobutanoate to isoleucine)	Akk_muc-MF0092-lactate production	-0.7025	0.1202	Akk_muc	Akk_muc	MF00019	MF0092	Valine or isoleucine biosynthesis (pyruvate to valine or 2-oxobutanoate to isoleucine)	lactate production	-0.6811	0.0998	0.0215	FALSE	0
Akk_muc-MF00527-Lysine biosynthesis (DAP aminotransferase pathway/ aspartate to lysine)	Akk_muc-MF00016-Lysine biosynthesis (succinyl-DAP pathway/aspartate to lysine)	0.7025	0.1201	Akk_muc	Akk_muc	MF00527	MF00016	Lysine biosynthesis (DAP aminotransferase pathway/ aspartate to lysine)	Lysine biosynthesis (succinyl-DAP pathway/aspartate to lysine)	0.5372	0.024	0.1653	FALSE	0.642857
Akk_muc-MF00844-Arginine biosynthesis (ornithine to arginine)	Akk_muc-MF0096-succinate production	0.7024	0.1201	Akk_muc	Akk_muc	MF00844	MF0096	Arginine biosynthesis (ornithine to arginine)	succinate production	0.4842	0.0129	0.2182	FALSE	0
Akk_muc-MF00016-Lysine biosynthesis (succinyl-DAP pathway/aspartate to lysine)	Akk_muc-MF0096-succinate production	0.7021	0.1198	Akk_muc	Akk_muc	MF00016	MF0096	Lysine biosynthesis (succinyl-DAP pathway/aspartate to lysine)	succinate production	0.5199	0.0198	0.1822	FALSE	0
Akk_muc-MF0096-succinate production	Akk_muc-MF0016-fucose degradation	0.7012	0.1189	Akk_muc	Akk_muc	MF0096	MF0016	succinate production	fucose degradation	0.4152	0.0051	0.286	FALSE	0
Akk_muc-MF00525-Lysine biosynthesis (acetyl-DAP pathway/ aspartate to lysine)	Akk_muc-MF00844-Arginine biosynthesis (ornithine to arginine)	0.7	0.1177	Akk_muc	Akk_muc	MF00525	MF00844	Lysine biosynthesis (acetyl-DAP pathway/ aspartate to lysine)	Arginine biosynthesis (ornithine to arginine)	0.4631	0.0099	0.2369	FALSE	0
Akk_muc-MF0092-lactate production	Akk_muc-MF0016-fucose degradation	-0.6993	0.117	Akk_muc	Akk_muc	MF0092	MF0016	lactate production	fucose degradation	-0.6257	0.06	0.0736	FALSE	0
Akk_muc-MF0033-alanine degradation I	Akk_muc-MF0051-arginine degradation I	0.6975	0.1151	Akk_muc	Akk_muc	MF0033	MF0051	alanine degradation I	arginine degradation I	0.5356	0.0236	0.1618	FALSE	0
Akk_muc-MF00845-Arginine biosynthesis (glutamate to acetylcitrulline to arginine)	Akk_muc-MF0048-serine degradation	0.6972	0.1149	Akk_muc	Akk_muc	MF00845	MF0048	Arginine biosynthesis (glutamate to acetylcitrulline to arginine)	serine degradation	0.6154	0.0543	0.0818	FALSE	0
Akk_muc-MF0040-proline degradation	Akk_muc-MF0005-starch degradation	0.6968	0.1145	Akk_muc	Akk_muc	MF0040	MF0005	proline degradation	starch degradation	0.565	0.0325	0.1319	FALSE	0
Akk_muc-MF0005-starch degradation	Akk_muc-MF0054-arginine degradation IV	0.6968	0.1145	Akk_muc	Akk_muc	MF0005	MF0054	starch degradation	arginine degradation IV	0.565	0.0325	0.1319	FALSE	0
Akk_muc-MF00527-Lysine biosynthesis (DAP aminotransferase pathway/ aspartate to lysine)	Akk_muc-MF0046-glutamine degradation I	0.6961	0.1138	Akk_muc	Akk_muc	MF00527	MF0046	Lysine biosynthesis (DAP aminotransferase pathway/ aspartate to lysine)	glutamine degradation I	0.5488	0.0273	0.1473	FALSE	0
Akk_muc-MF0028-aspartate degradation I	Akk_muc-MF0005-starch degradation	0.6957	0.1134	Akk_muc	Akk_muc	MF0028	MF0005	aspartate degradation I	starch degradation	0.4245	0.0058	0.2712	FALSE	0
Akk_muc-MF0005-starch degradation	Akk_muc-MF0045-cysteine degradation II	0.6957	0.1134	Akk_muc	Akk_muc	MF0005	MF0045	starch degradation	cysteine degradation II	0.4245	0.0058	0.2712	FALSE	0
Akk_muc-MF00527-Lysine biosynthesis (DAP aminotransferase pathway/ aspartate to lysine)	Akk_muc-MF0005-starch degradation	0.6945	0.1122	Akk_muc	Akk_muc	MF00527	MF0005	Lysine biosynthesis (DAP aminotransferase pathway/ aspartate to lysine)	starch degradation	0.4883	0.0136	0.2062	FALSE	0
Akk_muc-MF0104-lactate consumption III (lctABCDEF, Curated)	Akk_muc-MF00526-Lysine biosynthesis (DAP dehydrogenase pathway/ aspartate to lysine)	0.6942	0.1119	Akk_muc	Akk_muc	MF0104	MF00526	lactate consumption III (lctABCDEF, Curated)	Lysine biosynthesis (DAP dehydrogenase pathway/ aspartate to lysine)	0.4309	0.0064	0.2633	FALSE	0
Akk_muc-MF00018-Threonine biosynthesis (aspartate to homoserine to threonine)	Akk_muc-MF00525-Lysine biosynthesis (acetyl-DAP pathway/ aspartate to lysine)	0.6942	0.1119	Akk_muc	Akk_muc	MF00018	MF00525	Threonine biosynthesis (aspartate to homoserine to threonine)	Lysine biosynthesis (acetyl-DAP pathway/ aspartate to lysine)	0.8741	0.4461	0.1799	FALSE	0.117647
Akk_muc-MF00021-Cysteine biosynthesis (serine to cysteine)	Akk_muc-MF0016-fucose degradation	-0.6942	0.1119	Akk_muc	Akk_muc	MF00021	MF0016	Cysteine biosynthesis (serine to cysteine)	fucose degradation	-0.3297	0.0013	0.3644	TRUE	0
Akk_muc-MF00026-Histidine biosynthesis (PRPP to histidine)	Akk_muc-MF0040-proline degradation	0.694	0.1117	Akk_muc	Akk_muc	MF00026	MF0040	Histidine biosynthesis (PRPP to histidine)	proline degradation	0.5315	0.0226	0.1625	FALSE	0
Akk_muc-MF00026-Histidine biosynthesis (PRPP to histidine)	Akk_muc-MF0054-arginine degradation IV	0.694	0.1117	Akk_muc	Akk_muc	MF00026	MF0054	Histidine biosynthesis (PRPP to histidine)	arginine degradation IV	0.5315	0.0226	0.1625	FALSE	0
Akk_muc-MF00021-Cysteine biosynthesis (serine to cysteine)	Akk_muc-MF0051-arginine degradation I	-0.6937	0.1115	Akk_muc	Akk_muc	MF00021	MF0051	Cysteine biosynthesis (serine to cysteine)	arginine degradation I	-0.6131	0.0531	0.0806	FALSE	0
Akk_muc-MF0071-pentose phosphate pathway (non-oxidative branch)	Akk_muc-MF0049-threonine degradation I	-0.6933	0.111	Akk_muc	Akk_muc	MF0071	MF0049	pentose phosphate pathway (non-oxidative branch)	threonine degradation I	-0.3526	0.0019	0.3406	TRUE	0
Akk_muc-MF00025-Tyrosine biosynthesis (chorismate to tyrosine)	Akk_muc-MF00844-Arginine biosynthesis (ornithine to arginine)	0.6898	0.1078	Akk_muc	Akk_muc	MF00025	MF00844	Tyrosine biosynthesis (chorismate to tyrosine)	Arginine biosynthesis (ornithine to arginine)	0.6468	0.0733	0.043	FALSE	0
Akk_muc-MF0018-mannose degradation	Akk_muc-MF00016-Lysine biosynthesis (succinyl-DAP pathway/aspartate to lysine)	0.6896	0.1075	Akk_muc	Akk_muc	MF0018	MF00016	mannose degradation	Lysine biosynthesis (succinyl-DAP pathway/aspartate to lysine)	0.6546	0.0787	0.035	FALSE	0
Akk_muc-MF00526-Lysine biosynthesis (DAP dehydrogenase pathway/ aspartate to lysine)	Akk_muc-MF0046-glutamine degradation I	0.6867	0.1048	Akk_muc	Akk_muc	MF00526	MF0046	Lysine biosynthesis (DAP dehydrogenase pathway/ aspartate to lysine)	glutamine degradation I	0.3158	0.001	0.3708	TRUE	0
Akk_muc-MF0033-alanine degradation I	Akk_muc-MF0046-glutamine degradation I	0.6856	0.1038	Akk_muc	Akk_muc	MF0033	MF0046	alanine degradation I	glutamine degradation I	0.4703	0.0108	0.2153	FALSE	0
Ana_soe-MF0028-aspartate degradation I	Ana_soe-MF0026-tyrosine degradation I	1	1	Ana_soe	Ana_soe	MF0028	MF0026	aspartate degradation I	tyrosine degradation I	1	1	0	FALSE	0.428571
Ana_soe-MF0028-aspartate degradation I	Ana_soe-MF0045-cysteine degradation II	1	1	Ana_soe	Ana_soe	MF0028	MF0045	aspartate degradation I	cysteine degradation II	1	1	0	FALSE	0.75
Ana_soe-MF0026-tyrosine degradation I	Ana_soe-MF0045-cysteine degradation II	1	1	Ana_soe	Ana_soe	MF0026	MF0045	tyrosine degradation I	cysteine degradation II	1	1	0	FALSE	0.375
Ana_soe-MF0073-pyruvate:ferredoxin oxidoreductase	Ana_soe-MGB044-Acetate synthesis II	1	1	Ana_soe	Ana_soe	MF0073	MGB044	pyruvate:ferredoxin oxidoreductase	Acetate synthesis II	1	1	0	FALSE	0.714286
Ana_soe-MF0073-pyruvate:ferredoxin oxidoreductase	Ana_soe-MGB045-Acetate synthesis III	1	1	Ana_soe	Ana_soe	MF0073	MGB045	pyruvate:ferredoxin oxidoreductase	Acetate synthesis III	1	1	0	FALSE	0.714286
Ana_soe-MGB044-Acetate synthesis II	Ana_soe-MGB045-Acetate synthesis III	1	1	Ana_soe	Ana_soe	MGB044	MGB045	Acetate synthesis II	Acetate synthesis III	1	1	0	FALSE	0.75
Ana_soe-MF0078-lactaldehyde degradation	Ana_soe-MF0106-1,2 propnaediol production I (lactaldehyde, curated)	1	1	Ana_soe	Ana_soe	MF0078	MF0106	lactaldehyde degradation	1,2 propnaediol production I (lactaldehyde, curated)	1	1	0	FALSE	0.142857
Ana_soe-MF0065-Bifidobacterium shunt	Ana_soe-MF0071-pentose phosphate pathway (non-oxidative branch)	1	1	Ana_soe	Ana_soe	MF0065	MF0071	Bifidobacterium shunt	pentose phosphate pathway (non-oxidative branch)	1	1	0	FALSE	0.75
Ana_soe-MF0061-glycerol degradation II	Ana_soe-MF0067-glycolysis (preparatory phase)	0.9921	0.9535	Ana_soe	Ana_soe	MF0061	MF0067	glycerol degradation II	glycolysis (preparatory phase)	0.9992	0.9954	0.0071	FALSE	0.0526316
Ana_soe-MF00019-Valine or isoleucine biosynthesis (pyruvate to valine or 2-oxobutanoate to isoleucine)	Ana_soe-MF00570-Isoleucine biosynthesis (threonine to 2-oxobutanoate to isoleucine)	0.9376	0.6793	Ana_soe	Ana_soe	MF00019	MF00570	Valine or isoleucine biosynthesis (pyruvate to valine or 2-oxobutanoate to isoleucine)	Isoleucine biosynthesis (threonine to 2-oxobutanoate to isoleucine)	0.9485	0.7282	0.0109	FALSE	0.75
Ana_soe-MF0061-glycerol degradation II	Ana_soe-MF0068-glycolysis (pay-off phase)	0.9222	0.6153	Ana_soe	Ana_soe	MF0061	MF0068	glycerol degradation II	glycolysis (pay-off phase)	0.9199	0.6062	0.0023	FALSE	0
Ana_soe-MF00527-Lysine biosynthesis (DAP aminotransferase pathway/ aspartate to lysine)	Ana_soe-MF00525-Lysine biosynthesis (acetyl-DAP pathway/ aspartate to lysine)	0.9156	0.5893	Ana_soe	Ana_soe	MF00527	MF00525	Lysine biosynthesis (DAP aminotransferase pathway/ aspartate to lysine)	Lysine biosynthesis (acetyl-DAP pathway/ aspartate to lysine)	0.8376	0.3453	0.078	FALSE	0.461538
Ana_soe-MF0067-glycolysis (preparatory phase)	Ana_soe-MF0068-glycolysis (pay-off phase)	0.9133	0.5802	Ana_soe	Ana_soe	MF0067	MF0068	glycolysis (preparatory phase)	glycolysis (pay-off phase)	0.9199	0.6062	0.0067	FALSE	0
Ana_soe-MF0010-sucrose degradation I	Ana_soe-MF0011-sucrose degradation II	0.9091	0.5647	Ana_soe	Ana_soe	MF0010	MF0011	sucrose degradation I	sucrose degradation II	0.6764	0.0958	0.2327	FALSE	0.142857
Ana_soe-MF00016-Lysine biosynthesis (succinyl-DAP pathway/aspartate to lysine)	Ana_soe-MF00525-Lysine biosynthesis (acetyl-DAP pathway/ aspartate to lysine)	0.9035	0.5439	Ana_soe	Ana_soe	MF00016	MF00525	Lysine biosynthesis (succinyl-DAP pathway/aspartate to lysine)	Lysine biosynthesis (acetyl-DAP pathway/ aspartate to lysine)	0.8775	0.4565	0.026	FALSE	0.375
Ana_soe-MF0050-threonine degradation II	Ana_soe-MF0011-sucrose degradation II	0.8749	0.4486	Ana_soe	Ana_soe	MF0050	MF0011	threonine degradation II	sucrose degradation II	0.3179	0.001	0.557	TRUE	0
Ana_soe-MF00018-Threonine biosynthesis (aspartate to homoserine to threonine)	Ana_soe-MF00019-Valine or isoleucine biosynthesis (pyruvate to valine or 2-oxobutanoate to isoleucine)	0.8593	0.4026	Ana_soe	Ana_soe	MF00018	MF00019	Threonine biosynthesis (aspartate to homoserine to threonine)	Valine or isoleucine biosynthesis (pyruvate to valine or 2-oxobutanoate to isoleucine)	0.8587	0.4009	0.0006	FALSE	0
Ana_soe-MF0073-pyruvate:ferredoxin oxidoreductase	Ana_soe-MF0087-acetyl-CoA to crotonyl-CoA	0.8399	0.3511	Ana_soe	Ana_soe	MF0073	MF0087	pyruvate:ferredoxin oxidoreductase	acetyl-CoA to crotonyl-CoA	0.3897	0.0035	0.4502	TRUE	0
Ana_soe-MGB044-Acetate synthesis II	Ana_soe-MF0087-acetyl-CoA to crotonyl-CoA	0.8399	0.3511	Ana_soe	Ana_soe	MGB044	MF0087	Acetate synthesis II	acetyl-CoA to crotonyl-CoA	0.3897	0.0035	0.4502	TRUE	0
Ana_soe-MGB045-Acetate synthesis III	Ana_soe-MF0087-acetyl-CoA to crotonyl-CoA	0.8399	0.3511	Ana_soe	Ana_soe	MGB045	MF0087	Acetate synthesis III	acetyl-CoA to crotonyl-CoA	0.3897	0.0035	0.4502	TRUE	0
Ana_soe-MF0061-glycerol degradation II	Ana_soe-MF00570-Isoleucine biosynthesis (threonine to 2-oxobutanoate to isoleucine)	0.835	0.3389	Ana_soe	Ana_soe	MF0061	MF00570	glycerol degradation II	Isoleucine biosynthesis (threonine to 2-oxobutanoate to isoleucine)	0.8149	0.2929	0.0201	FALSE	0
Ana_soe-MF00527-Lysine biosynthesis (DAP aminotransferase pathway/ aspartate to lysine)	Ana_soe-MF0014-arabinose degradation	0.8342	0.3371	Ana_soe	Ana_soe	MF00527	MF0014	Lysine biosynthesis (DAP aminotransferase pathway/ aspartate to lysine)	arabinose degradation	0.7596	0.1921	0.0746	FALSE	0
Ana_soe-MF00018-Threonine biosynthesis (aspartate to homoserine to threonine)	Ana_soe-MF00016-Lysine biosynthesis (succinyl-DAP pathway/aspartate to lysine)	0.8181	0.2999	Ana_soe	Ana_soe	MF00018	MF00016	Threonine biosynthesis (aspartate to homoserine to threonine)	Lysine biosynthesis (succinyl-DAP pathway/aspartate to lysine)	0.8613	0.4081	0.0431	FALSE	0.210526
Ana_soe-MF00018-Threonine biosynthesis (aspartate to homoserine to threonine)	Ana_soe-MF00017-Methionine biosynthesis (apartate to homoserine to methionine)	0.8168	0.2969	Ana_soe	Ana_soe	MF00018	MF00017	Threonine biosynthesis (aspartate to homoserine to threonine)	Methionine biosynthesis (apartate to homoserine to methionine)	0.7985	0.2591	0.0183	FALSE	0.3125
Ana_soe-MF0061-glycerol degradation II	Ana_soe-MF00019-Valine or isoleucine biosynthesis (pyruvate to valine or 2-oxobutanoate to isoleucine)	0.8127	0.2882	Ana_soe	Ana_soe	MF0061	MF00019	glycerol degradation II	Valine or isoleucine biosynthesis (pyruvate to valine or 2-oxobutanoate to isoleucine)	0.8003	0.2627	0.0125	FALSE	0
Ana_soe-MF00844-Arginine biosynthesis (ornithine to arginine)	Ana_soe-MF0055-arginine degradation V	0.8113	0.2851	Ana_soe	Ana_soe	MF00844	MF0055	Arginine biosynthesis (ornithine to arginine)	arginine degradation V	0.8188	0.3013	0.0075	FALSE	0.166667
Ana_soe-MF0067-glycolysis (preparatory phase)	Ana_soe-MF00570-Isoleucine biosynthesis (threonine to 2-oxobutanoate to isoleucine)	0.8105	0.2835	Ana_soe	Ana_soe	MF0067	MF00570	glycolysis (preparatory phase)	Isoleucine biosynthesis (threonine to 2-oxobutanoate to isoleucine)	0.8129	0.2885	0.0023	FALSE	0
Ana_soe-MF0028-aspartate degradation I	Ana_soe-MF0014-arabinose degradation	0.8099	0.2823	Ana_soe	Ana_soe	MF0028	MF0014	aspartate degradation I	arabinose degradation	0.7063	0.1242	0.1036	FALSE	0
Ana_soe-MF0026-tyrosine degradation I	Ana_soe-MF0014-arabinose degradation	0.8099	0.2823	Ana_soe	Ana_soe	MF0026	MF0014	tyrosine degradation I	arabinose degradation	0.7063	0.1242	0.1036	FALSE	0
Ana_soe-MF0045-cysteine degradation II	Ana_soe-MF0014-arabinose degradation	0.8099	0.2823	Ana_soe	Ana_soe	MF0045	MF0014	cysteine degradation II	arabinose degradation	0.7063	0.1242	0.1036	FALSE	0
Ana_soe-MF00019-Valine or isoleucine biosynthesis (pyruvate to valine or 2-oxobutanoate to isoleucine)	Ana_soe-MF00525-Lysine biosynthesis (acetyl-DAP pathway/ aspartate to lysine)	0.809	0.2803	Ana_soe	Ana_soe	MF00019	MF00525	Valine or isoleucine biosynthesis (pyruvate to valine or 2-oxobutanoate to isoleucine)	Lysine biosynthesis (acetyl-DAP pathway/ aspartate to lysine)	0.7459	0.1723	0.063	FALSE	0
Ana_soe-MF0061-glycerol degradation II	Ana_soe-MF00527-Lysine biosynthesis (DAP aminotransferase pathway/ aspartate to lysine)	0.8082	0.2787	Ana_soe	Ana_soe	MF0061	MF00527	glycerol degradation II	Lysine biosynthesis (DAP aminotransferase pathway/ aspartate to lysine)	0.6618	0.084	0.1464	FALSE	0
Ana_soe-MF00018-Threonine biosynthesis (aspartate to homoserine to threonine)	Ana_soe-MF00570-Isoleucine biosynthesis (threonine to 2-oxobutanoate to isoleucine)	0.8069	0.2761	Ana_soe	Ana_soe	MF00018	MF00570	Threonine biosynthesis (aspartate to homoserine to threonine)	Isoleucine biosynthesis (threonine to 2-oxobutanoate to isoleucine)	0.817	0.2974	0.0101	FALSE	0
Ana_soe-MF00527-Lysine biosynthesis (DAP aminotransferase pathway/ aspartate to lysine)	Ana_soe-MF00570-Isoleucine biosynthesis (threonine to 2-oxobutanoate to isoleucine)	0.798	0.2583	Ana_soe	Ana_soe	MF00527	MF00570	Lysine biosynthesis (DAP aminotransferase pathway/ aspartate to lysine)	Isoleucine biosynthesis (threonine to 2-oxobutanoate to isoleucine)	0.7848	0.2337	0.0132	FALSE	0
Ana_soe-MF00527-Lysine biosynthesis (DAP aminotransferase pathway/ aspartate to lysine)	Ana_soe-MF00019-Valine or isoleucine biosynthesis (pyruvate to valine or 2-oxobutanoate to isoleucine)	0.7971	0.2565	Ana_soe	Ana_soe	MF00527	MF00019	Lysine biosynthesis (DAP aminotransferase pathway/ aspartate to lysine)	Valine or isoleucine biosynthesis (pyruvate to valine or 2-oxobutanoate to isoleucine)	0.7833	0.2309	0.0138	FALSE	0
Ana_soe-MF0067-glycolysis (preparatory phase)	Ana_soe-MF0014-arabinose degradation	0.7955	0.2534	Ana_soe	Ana_soe	MF0067	MF0014	glycolysis (preparatory phase)	arabinose degradation	0.6682	0.089	0.1273	FALSE	0
Ana_soe-MF0104-lactate consumption III (lctABCDEF, Curated)	Ana_soe-MF0087-acetyl-CoA to crotonyl-CoA	0.7936	0.2498	Ana_soe	Ana_soe	MF0104	MF0087	lactate consumption III (lctABCDEF, Curated)	acetyl-CoA to crotonyl-CoA	0.6682	0.089	0.1254	FALSE	0
Ana_soe-MF0002-fructan degradation (curated, FOS)	Ana_soe-MF0011-sucrose degradation II	-0.7932	0.2491	Ana_soe	Ana_soe	MF0002	MF0011	fructan degradation (curated, FOS)	sucrose degradation II	-0.3964	0.0039	0.3969	TRUE	0.0833333
Ana_soe-MF00019-Valine or isoleucine biosynthesis (pyruvate to valine or 2-oxobutanoate to isoleucine)	Ana_soe-MF00016-Lysine biosynthesis (succinyl-DAP pathway/aspartate to lysine)	0.7932	0.2491	Ana_soe	Ana_soe	MF00019	MF00016	Valine or isoleucine biosynthesis (pyruvate to valine or 2-oxobutanoate to isoleucine)	Lysine biosynthesis (succinyl-DAP pathway/aspartate to lysine)	0.7516	0.1803	0.0416	FALSE	0
Ana_soe-MF0061-glycerol degradation II	Ana_soe-MF0014-arabinose degradation	0.7849	0.2337	Ana_soe	Ana_soe	MF0061	MF0014	glycerol degradation II	arabinose degradation	0.6654	0.0868	0.1195	FALSE	0
Ana_soe-MF0050-threonine degradation II	Ana_soe-MF0010-sucrose degradation I	0.7842	0.2326	Ana_soe	Ana_soe	MF0050	MF0010	threonine degradation II	sucrose degradation I	0.2394	0.0002	0.5448	TRUE	0
Ana_soe-MF0067-glycolysis (preparatory phase)	Ana_soe-MF00019-Valine or isoleucine biosynthesis (pyruvate to valine or 2-oxobutanoate to isoleucine)	0.7839	0.2321	Ana_soe	Ana_soe	MF0067	MF00019	glycolysis (preparatory phase)	Valine or isoleucine biosynthesis (pyruvate to valine or 2-oxobutanoate to isoleucine)	0.799	0.2601	0.0151	FALSE	0
Ana_soe-MF0061-glycerol degradation II	Ana_soe-MF00609-Cysteine biosynthesis (methionine to cysteine)	0.7827	0.2298	Ana_soe	Ana_soe	MF0061	MF00609	glycerol degradation II	Cysteine biosynthesis (methionine to cysteine)	0.7665	0.2029	0.0161	FALSE	0
Ana_soe-MF00609-Cysteine biosynthesis (methionine to cysteine)	Ana_soe-MF00019-Valine or isoleucine biosynthesis (pyruvate to valine or 2-oxobutanoate to isoleucine)	0.782	0.2286	Ana_soe	Ana_soe	MF00609	MF00019	Cysteine biosynthesis (methionine to cysteine)	Valine or isoleucine biosynthesis (pyruvate to valine or 2-oxobutanoate to isoleucine)	0.7951	0.2527	0.0131	FALSE	0
Ana_soe-MF0067-glycolysis (preparatory phase)	Ana_soe-MF00527-Lysine biosynthesis (DAP aminotransferase pathway/ aspartate to lysine)	0.7791	0.2237	Ana_soe	Ana_soe	MF0067	MF00527	glycolysis (preparatory phase)	Lysine biosynthesis (DAP aminotransferase pathway/ aspartate to lysine)	0.6584	0.0815	0.1207	FALSE	0
Ana_soe-MF00570-Isoleucine biosynthesis (threonine to 2-oxobutanoate to isoleucine)	Ana_soe-MF00525-Lysine biosynthesis (acetyl-DAP pathway/ aspartate to lysine)	0.7783	0.2223	Ana_soe	Ana_soe	MF00570	MF00525	Isoleucine biosynthesis (threonine to 2-oxobutanoate to isoleucine)	Lysine biosynthesis (acetyl-DAP pathway/ aspartate to lysine)	0.7413	0.166	0.037	FALSE	0
Ana_soe-MF00609-Cysteine biosynthesis (methionine to cysteine)	Ana_soe-MF00570-Isoleucine biosynthesis (threonine to 2-oxobutanoate to isoleucine)	0.7779	0.2216	Ana_soe	Ana_soe	MF00609	MF00570	Cysteine biosynthesis (methionine to cysteine)	Isoleucine biosynthesis (threonine to 2-oxobutanoate to isoleucine)	0.7946	0.2517	0.0167	FALSE	0
Ana_soe-MF0067-glycolysis (preparatory phase)	Ana_soe-MF00609-Cysteine biosynthesis (methionine to cysteine)	0.7715	0.2109	Ana_soe	Ana_soe	MF0067	MF00609	glycolysis (preparatory phase)	Cysteine biosynthesis (methionine to cysteine)	0.7668	0.2033	0.0047	FALSE	0
Ana_soe-MF0068-glycolysis (pay-off phase)	Ana_soe-MF00019-Valine or isoleucine biosynthesis (pyruvate to valine or 2-oxobutanoate to isoleucine)	0.7696	0.2079	Ana_soe	Ana_soe	MF0068	MF00019	glycolysis (pay-off phase)	Valine or isoleucine biosynthesis (pyruvate to valine or 2-oxobutanoate to isoleucine)	0.7609	0.194	0.0088	FALSE	0
Ana_soe-MF0013-allose degradation	Ana_soe-MF00075-acetate to acetyl-CoA II	0.7689	0.2066	Ana_soe	Ana_soe	MF0013	MF00075	allose degradation	acetate to acetyl-CoA II	0.773	0.2133	0.0041	FALSE	0
Ana_soe-MF0108-propionate production IV (1,2-PD)	Ana_soe-MF0013-allose degradation	0.7656	0.2014	Ana_soe	Ana_soe	MF0108	MF0013	propionate production IV (1,2-PD)	allose degradation	0.7583	0.1901	0.0073	FALSE	0
Ana_soe-MF00609-Cysteine biosynthesis (methionine to cysteine)	Ana_soe-MF00527-Lysine biosynthesis (DAP aminotransferase pathway/ aspartate to lysine)	0.7638	0.1986	Ana_soe	Ana_soe	MF00609	MF00527	Cysteine biosynthesis (methionine to cysteine)	Lysine biosynthesis (DAP aminotransferase pathway/ aspartate to lysine)	0.7099	0.128	0.0539	FALSE	0
Ana_soe-MF00015-Proline biosynthesis (glutamate to proline)	Ana_soe-MF0050-threonine degradation II	0.761	0.1942	Ana_soe	Ana_soe	MF00015	MF0050	Proline biosynthesis (glutamate to proline)	threonine degradation II	0.3552	0.002	0.4057	TRUE	0
Ana_soe-MF0068-glycolysis (pay-off phase)	Ana_soe-MF00570-Isoleucine biosynthesis (threonine to 2-oxobutanoate to isoleucine)	0.7565	0.1874	Ana_soe	Ana_soe	MF0068	MF00570	glycolysis (pay-off phase)	Isoleucine biosynthesis (threonine to 2-oxobutanoate to isoleucine)	0.7413	0.166	0.0152	FALSE	0
Ana_soe-MF0048-serine degradation	Ana_soe-MF00075-acetate to acetyl-CoA II	0.755	0.1852	Ana_soe	Ana_soe	MF0048	MF00075	serine degradation	acetate to acetyl-CoA II	0.7426	0.1677	0.0124	FALSE	0
Ana_soe-MF00018-Threonine biosynthesis (aspartate to homoserine to threonine)	Ana_soe-MF00525-Lysine biosynthesis (acetyl-DAP pathway/ aspartate to lysine)	0.752	0.1808	Ana_soe	Ana_soe	MF00018	MF00525	Threonine biosynthesis (aspartate to homoserine to threonine)	Lysine biosynthesis (acetyl-DAP pathway/ aspartate to lysine)	0.7671	0.2037	0.0151	FALSE	0.117647
Ana_soe-MF0061-glycerol degradation II	Ana_soe-MF00525-Lysine biosynthesis (acetyl-DAP pathway/ aspartate to lysine)	0.7516	0.1803	Ana_soe	Ana_soe	MF0061	MF00525	glycerol degradation II	Lysine biosynthesis (acetyl-DAP pathway/ aspartate to lysine)	0.5678	0.0335	0.1838	FALSE	0
Ana_soe-MF0028-aspartate degradation I	Ana_soe-MF0067-glycolysis (preparatory phase)	0.7442	0.1699	Ana_soe	Ana_soe	MF0028	MF0067	aspartate degradation I	glycolysis (preparatory phase)	0.6569	0.0803	0.0874	FALSE	0
Ana_soe-MF0026-tyrosine degradation I	Ana_soe-MF0067-glycolysis (preparatory phase)	0.7442	0.1699	Ana_soe	Ana_soe	MF0026	MF0067	tyrosine degradation I	glycolysis (preparatory phase)	0.6569	0.0803	0.0874	FALSE	0
Ana_soe-MF0067-glycolysis (preparatory phase)	Ana_soe-MF0045-cysteine degradation II	0.7442	0.1699	Ana_soe	Ana_soe	MF0067	MF0045	glycolysis (preparatory phase)	cysteine degradation II	0.6569	0.0803	0.0874	FALSE	0
Ana_soe-MF0104-lactate consumption III (lctABCDEF, Curated)	Ana_soe-MF0073-pyruvate:ferredoxin oxidoreductase	0.7378	0.1613	Ana_soe	Ana_soe	MF0104	MF0073	lactate consumption III (lctABCDEF, Curated)	pyruvate:ferredoxin oxidoreductase	0.548	0.0271	0.1898	FALSE	0
Ana_soe-MF0104-lactate consumption III (lctABCDEF, Curated)	Ana_soe-MGB044-Acetate synthesis II	0.7378	0.1613	Ana_soe	Ana_soe	MF0104	MGB044	lactate consumption III (lctABCDEF, Curated)	Acetate synthesis II	0.548	0.0271	0.1898	FALSE	0
Ana_soe-MF0104-lactate consumption III (lctABCDEF, Curated)	Ana_soe-MGB045-Acetate synthesis III	0.7378	0.1613	Ana_soe	Ana_soe	MF0104	MGB045	lactate consumption III (lctABCDEF, Curated)	Acetate synthesis III	0.548	0.0271	0.1898	FALSE	0
Ana_soe-MF00015-Proline biosynthesis (glutamate to proline)	Ana_soe-MF0011-sucrose degradation II	0.7368	0.16	Ana_soe	Ana_soe	MF00015	MF0011	Proline biosynthesis (glutamate to proline)	sucrose degradation II	0.2574	0.0003	0.4794	TRUE	0
Ana_soe-MF00570-Isoleucine biosynthesis (threonine to 2-oxobutanoate to isoleucine)	Ana_soe-MF0055-arginine degradation V	0.7366	0.1598	Ana_soe	Ana_soe	MF00570	MF0055	Isoleucine biosynthesis (threonine to 2-oxobutanoate to isoleucine)	arginine degradation V	0.7797	0.2246	0.043	FALSE	0
Ana_soe-MF0002-fructan degradation (curated, FOS)	Ana_soe-MF0050-threonine degradation II	-0.7353	0.1581	Ana_soe	Ana_soe	MF0002	MF0050	fructan degradation (curated, FOS)	threonine degradation II	-0.3264	0.0012	0.409	TRUE	0
Ana_soe-MF00527-Lysine biosynthesis (DAP aminotransferase pathway/ aspartate to lysine)	Ana_soe-MF00016-Lysine biosynthesis (succinyl-DAP pathway/aspartate to lysine)	0.7341	0.1565	Ana_soe	Ana_soe	MF00527	MF00016	Lysine biosynthesis (DAP aminotransferase pathway/ aspartate to lysine)	Lysine biosynthesis (succinyl-DAP pathway/aspartate to lysine)	0.653	0.0775	0.0811	FALSE	0.642857
Ana_soe-MF0068-glycolysis (pay-off phase)	Ana_soe-MF00525-Lysine biosynthesis (acetyl-DAP pathway/ aspartate to lysine)	0.7306	0.1521	Ana_soe	Ana_soe	MF0068	MF00525	glycolysis (pay-off phase)	Lysine biosynthesis (acetyl-DAP pathway/ aspartate to lysine)	0.5931	0.0435	0.1376	FALSE	0
Ana_soe-MF0061-glycerol degradation II	Ana_soe-MF0028-aspartate degradation I	0.7305	0.1519	Ana_soe	Ana_soe	MF0061	MF0028	glycerol degradation II	aspartate degradation I	0.6556	0.0794	0.0749	FALSE	0
Ana_soe-MF0061-glycerol degradation II	Ana_soe-MF0026-tyrosine degradation I	0.7305	0.1519	Ana_soe	Ana_soe	MF0061	MF0026	glycerol degradation II	tyrosine degradation I	0.6556	0.0794	0.0749	FALSE	0
Ana_soe-MF0061-glycerol degradation II	Ana_soe-MF0045-cysteine degradation II	0.7305	0.1519	Ana_soe	Ana_soe	MF0061	MF0045	glycerol degradation II	cysteine degradation II	0.6556	0.0794	0.0749	FALSE	0
Ana_soe-MF00019-Valine or isoleucine biosynthesis (pyruvate to valine or 2-oxobutanoate to isoleucine)	Ana_soe-MF00017-Methionine biosynthesis (apartate to homoserine to methionine)	0.73	0.1513	Ana_soe	Ana_soe	MF00019	MF00017	Valine or isoleucine biosynthesis (pyruvate to valine or 2-oxobutanoate to isoleucine)	Methionine biosynthesis (apartate to homoserine to methionine)	0.7395	0.1636	0.0095	FALSE	0
Ana_soe-MF00017-Methionine biosynthesis (apartate to homoserine to methionine)	Ana_soe-MF00525-Lysine biosynthesis (acetyl-DAP pathway/ aspartate to lysine)	0.7294	0.1505	Ana_soe	Ana_soe	MF00017	MF00525	Methionine biosynthesis (apartate to homoserine to methionine)	Lysine biosynthesis (acetyl-DAP pathway/ aspartate to lysine)	0.67	0.0905	0.0594	FALSE	0.111111
Ana_soe-MF00020-Serine biosynthesis (glycerate-3P to serine)	Ana_soe-MF00018-Threonine biosynthesis (aspartate to homoserine to threonine)	0.7289	0.15	Ana_soe	Ana_soe	MF00020	MF00018	Serine biosynthesis (glycerate-3P to serine)	Threonine biosynthesis (aspartate to homoserine to threonine)	0.7755	0.2176	0.0467	FALSE	0
Ana_soe-MF0028-aspartate degradation I	Ana_soe-MF00527-Lysine biosynthesis (DAP aminotransferase pathway/ aspartate to lysine)	0.7287	0.1497	Ana_soe	Ana_soe	MF0028	MF00527	aspartate degradation I	Lysine biosynthesis (DAP aminotransferase pathway/ aspartate to lysine)	0.6924	0.1102	0.0363	FALSE	0
Ana_soe-MF0026-tyrosine degradation I	Ana_soe-MF00527-Lysine biosynthesis (DAP aminotransferase pathway/ aspartate to lysine)	0.7287	0.1497	Ana_soe	Ana_soe	MF0026	MF00527	tyrosine degradation I	Lysine biosynthesis (DAP aminotransferase pathway/ aspartate to lysine)	0.6924	0.1102	0.0363	FALSE	0
Ana_soe-MF00527-Lysine biosynthesis (DAP aminotransferase pathway/ aspartate to lysine)	Ana_soe-MF0045-cysteine degradation II	0.7287	0.1497	Ana_soe	Ana_soe	MF00527	MF0045	Lysine biosynthesis (DAP aminotransferase pathway/ aspartate to lysine)	cysteine degradation II	0.6924	0.1102	0.0363	FALSE	0
Ana_soe-MF0074-pyruvate:formate lyase	Ana_soe-MF0049-threonine degradation I	0.7261	0.1465	Ana_soe	Ana_soe	MF0074	MF0049	pyruvate:formate lyase	threonine degradation I	0.6486	0.0745	0.0774	FALSE	0.333333
Ana_soe-MF0108-propionate production IV (1,2-PD)	Ana_soe-MF00075-acetate to acetyl-CoA II	0.7212	0.1408	Ana_soe	Ana_soe	MF0108	MF00075	propionate production IV (1,2-PD)	acetate to acetyl-CoA II	0.7457	0.1719	0.0244	FALSE	0.0769231
Ana_soe-MF0048-serine degradation	Ana_soe-MF0013-allose degradation	0.7211	0.1406	Ana_soe	Ana_soe	MF0048	MF0013	serine degradation	allose degradation	0.6855	0.1037	0.0356	FALSE	0
Ana_soe-MF00609-Cysteine biosynthesis (methionine to cysteine)	Ana_soe-MF0014-arabinose degradation	0.7196	0.1388	Ana_soe	Ana_soe	MF00609	MF0014	Cysteine biosynthesis (methionine to cysteine)	arabinose degradation	0.6916	0.1095	0.0279	FALSE	0
Ana_soe-MF00017-Methionine biosynthesis (apartate to homoserine to methionine)	Ana_soe-MF00570-Isoleucine biosynthesis (threonine to 2-oxobutanoate to isoleucine)	0.7183	0.1374	Ana_soe	Ana_soe	MF00017	MF00570	Methionine biosynthesis (apartate to homoserine to methionine)	Isoleucine biosynthesis (threonine to 2-oxobutanoate to isoleucine)	0.7318	0.1536	0.0134	FALSE	0
Ana_soe-MF0068-glycolysis (pay-off phase)	Ana_soe-MF00527-Lysine biosynthesis (DAP aminotransferase pathway/ aspartate to lysine)	0.7156	0.1343	Ana_soe	Ana_soe	MF0068	MF00527	glycolysis (pay-off phase)	Lysine biosynthesis (DAP aminotransferase pathway/ aspartate to lysine)	0.5717	0.0349	0.1439	FALSE	0
Ana_soe-MF00016-Lysine biosynthesis (succinyl-DAP pathway/aspartate to lysine)	Ana_soe-MF00570-Isoleucine biosynthesis (threonine to 2-oxobutanoate to isoleucine)	0.7155	0.1342	Ana_soe	Ana_soe	MF00016	MF00570	Lysine biosynthesis (succinyl-DAP pathway/aspartate to lysine)	Isoleucine biosynthesis (threonine to 2-oxobutanoate to isoleucine)	0.6991	0.1167	0.0164	FALSE	0
Ana_soe-MF0067-glycolysis (preparatory phase)	Ana_soe-MF00525-Lysine biosynthesis (acetyl-DAP pathway/ aspartate to lysine)	0.7144	0.133	Ana_soe	Ana_soe	MF0067	MF00525	glycolysis (preparatory phase)	Lysine biosynthesis (acetyl-DAP pathway/ aspartate to lysine)	0.5668	0.0332	0.1476	FALSE	0
Ana_soe-MF00020-Serine biosynthesis (glycerate-3P to serine)	Ana_soe-MF00016-Lysine biosynthesis (succinyl-DAP pathway/aspartate to lysine)	0.7062	0.124	Ana_soe	Ana_soe	MF00020	MF00016	Serine biosynthesis (glycerate-3P to serine)	Lysine biosynthesis (succinyl-DAP pathway/aspartate to lysine)	0.706	0.1239	0.0001	FALSE	0
Ana_soe-MF0108-propionate production IV (1,2-PD)	Ana_soe-MF0087-acetyl-CoA to crotonyl-CoA	0.6973	0.115	Ana_soe	Ana_soe	MF0108	MF0087	propionate production IV (1,2-PD)	acetyl-CoA to crotonyl-CoA	0.5562	0.0296	0.1411	FALSE	0
Ana_soe-MF0068-glycolysis (pay-off phase)	Ana_soe-MF0014-arabinose degradation	0.6923	0.1101	Ana_soe	Ana_soe	MF0068	MF0014	glycolysis (pay-off phase)	arabinose degradation	0.5792	0.0377	0.1131	FALSE	0
Ana_soe-MF0049-threonine degradation I	Ana_soe-MF0013-allose degradation	-0.692	0.1098	Ana_soe	Ana_soe	MF0049	MF0013	threonine degradation I	allose degradation	-0.722	0.1417	0.03	FALSE	0
Ana_soe-MF00609-Cysteine biosynthesis (methionine to cysteine)	Ana_soe-MF00844-Arginine biosynthesis (ornithine to arginine)	0.6881	0.1061	Ana_soe	Ana_soe	MF00609	MF00844	Cysteine biosynthesis (methionine to cysteine)	Arginine biosynthesis (ornithine to arginine)	0.6906	0.1085	0.0025	FALSE	0
Ana_soe-MF00570-Isoleucine biosynthesis (threonine to 2-oxobutanoate to isoleucine)	Ana_soe-MF00844-Arginine biosynthesis (ornithine to arginine)	0.6865	0.1047	Ana_soe	Ana_soe	MF00570	MF00844	Isoleucine biosynthesis (threonine to 2-oxobutanoate to isoleucine)	Arginine biosynthesis (ornithine to arginine)	0.6515	0.0765	0.035	FALSE	0
Ana_soe-MF00527-Lysine biosynthesis (DAP aminotransferase pathway/ aspartate to lysine)	Ana_soe-MF00017-Methionine biosynthesis (apartate to homoserine to methionine)	0.6864	0.1046	Ana_soe	Ana_soe	MF00527	MF00017	Lysine biosynthesis (DAP aminotransferase pathway/ aspartate to lysine)	Methionine biosynthesis (apartate to homoserine to methionine)	0.6731	0.093	0.0133	FALSE	0.3125
Ana_soe-MF0068-glycolysis (pay-off phase)	Ana_soe-MF00609-Cysteine biosynthesis (methionine to cysteine)	0.6855	0.1037	Ana_soe	Ana_soe	MF0068	MF00609	glycolysis (pay-off phase)	Cysteine biosynthesis (methionine to cysteine)	0.6595	0.0822	0.026	FALSE	0
Ana_soe-MF0028-aspartate degradation I	Ana_soe-MF0068-glycolysis (pay-off phase)	0.6848	0.1031	Ana_soe	Ana_soe	MF0028	MF0068	aspartate degradation I	glycolysis (pay-off phase)	0.652	0.0768	0.0328	FALSE	0
Ana_soe-MF0026-tyrosine degradation I	Ana_soe-MF0068-glycolysis (pay-off phase)	0.6848	0.1031	Ana_soe	Ana_soe	MF0026	MF0068	tyrosine degradation I	glycolysis (pay-off phase)	0.652	0.0768	0.0328	FALSE	0
Ana_soe-MF0068-glycolysis (pay-off phase)	Ana_soe-MF0045-cysteine degradation II	0.6848	0.1031	Ana_soe	Ana_soe	MF0068	MF0045	glycolysis (pay-off phase)	cysteine degradation II	0.652	0.0768	0.0328	FALSE	0
Ana_soe-MF00609-Cysteine biosynthesis (methionine to cysteine)	Ana_soe-MF00525-Lysine biosynthesis (acetyl-DAP pathway/ aspartate to lysine)	0.6841	0.1025	Ana_soe	Ana_soe	MF00609	MF00525	Cysteine biosynthesis (methionine to cysteine)	Lysine biosynthesis (acetyl-DAP pathway/ aspartate to lysine)	0.5923	0.0432	0.0919	FALSE	0
Ana_soe-MF00015-Proline biosynthesis (glutamate to proline)	Ana_soe-MF0010-sucrose degradation I	0.6838	0.1023	Ana_soe	Ana_soe	MF00015	MF0010	Proline biosynthesis (glutamate to proline)	sucrose degradation I	0.3133	0.0009	0.3706	TRUE	0
Ana_soe-MF00525-Lysine biosynthesis (acetyl-DAP pathway/ aspartate to lysine)	Ana_soe-MF0014-arabinose degradation	0.6833	0.1018	Ana_soe	Ana_soe	MF00525	MF0014	Lysine biosynthesis (acetyl-DAP pathway/ aspartate to lysine)	arabinose degradation	0.548	0.0271	0.1353	FALSE	0
Ana_soe-MF00016-Lysine biosynthesis (succinyl-DAP pathway/aspartate to lysine)	Ana_soe-MF00017-Methionine biosynthesis (apartate to homoserine to methionine)	0.6797	0.0986	Ana_soe	Ana_soe	MF00016	MF00017	Lysine biosynthesis (succinyl-DAP pathway/aspartate to lysine)	Methionine biosynthesis (apartate to homoserine to methionine)	0.6584	0.0815	0.0213	FALSE	0.263158
Ana_soe-MF0060-glycerol degradation I	Ana_soe-MF0067-glycolysis (preparatory phase)	0.6777	0.0969	Ana_soe	Ana_soe	MF0060	MF0067	glycerol degradation I	glycolysis (preparatory phase)	0.5495	0.0275	0.1282	FALSE	0.0588235
Ana_soe-MF0002-fructan degradation (curated, FOS)	Ana_soe-MF0010-sucrose degradation I	-0.6764	0.0957	Ana_soe	Ana_soe	MF0002	MF0010	fructan degradation (curated, FOS)	sucrose degradation I	-0.242	0.0002	0.4344	TRUE	0.285714
Ana_soe-MF0068-glycolysis (pay-off phase)	Ana_soe-MF00018-Threonine biosynthesis (aspartate to homoserine to threonine)	0.6762	0.0956	Ana_soe	Ana_soe	MF0068	MF00018	glycolysis (pay-off phase)	Threonine biosynthesis (aspartate to homoserine to threonine)	0.6597	0.0824	0.0165	FALSE	0
Ana_soe-MF0108-propionate production IV (1,2-PD)	Ana_soe-MF0049-threonine degradation I	-0.676	0.0954	Ana_soe	Ana_soe	MF0108	MF0049	propionate production IV (1,2-PD)	threonine degradation I	-0.5866	0.0407	0.0894	FALSE	0
Ana_soe-MF00020-Serine biosynthesis (glycerate-3P to serine)	Ana_soe-MF00019-Valine or isoleucine biosynthesis (pyruvate to valine or 2-oxobutanoate to isoleucine)	0.6753	0.0949	Ana_soe	Ana_soe	MF00020	MF00019	Serine biosynthesis (glycerate-3P to serine)	Valine or isoleucine biosynthesis (pyruvate to valine or 2-oxobutanoate to isoleucine)	0.678	0.0971	0.0026	FALSE	0
Ana_soe-MF00015-Proline biosynthesis (glutamate to proline)	Ana_soe-MF0055-arginine degradation V	0.6705	0.0908	Ana_soe	Ana_soe	MF00015	MF0055	Proline biosynthesis (glutamate to proline)	arginine degradation V	0.3874	0.0034	0.2831	FALSE	0
Ana_soe-MF00527-Lysine biosynthesis (DAP aminotransferase pathway/ aspartate to lysine)	Ana_soe-MF00018-Threonine biosynthesis (aspartate to homoserine to threonine)	0.668	0.0889	Ana_soe	Ana_soe	MF00527	MF00018	Lysine biosynthesis (DAP aminotransferase pathway/ aspartate to lysine)	Threonine biosynthesis (aspartate to homoserine to threonine)	0.6404	0.069	0.0276	FALSE	0.25
Ana_soe-MF00019-Valine or isoleucine biosynthesis (pyruvate to valine or 2-oxobutanoate to isoleucine)	Ana_soe-MF0055-arginine degradation V	0.6675	0.0884	Ana_soe	Ana_soe	MF00019	MF0055	Valine or isoleucine biosynthesis (pyruvate to valine or 2-oxobutanoate to isoleucine)	arginine degradation V	0.7259	0.1463	0.0584	FALSE	0
Ana_soe-MF0108-propionate production IV (1,2-PD)	Ana_soe-MF0048-serine degradation	0.663	0.0849	Ana_soe	Ana_soe	MF0108	MF0048	propionate production IV (1,2-PD)	serine degradation	0.5699	0.0343	0.0931	FALSE	0
Ana_soe-MF0078-lactaldehyde degradation	Ana_soe-MF0013-allose degradation	0.6604	0.083	Ana_soe	Ana_soe	MF0078	MF0013	lactaldehyde degradation	allose degradation	0.6149	0.0541	0.0455	FALSE	0
Ana_soe-MF0106-1,2 propnaediol production I (lactaldehyde, curated)	Ana_soe-MF0013-allose degradation	0.6604	0.083	Ana_soe	Ana_soe	MF0106	MF0013	1,2 propnaediol production I (lactaldehyde, curated)	allose degradation	0.6149	0.0541	0.0455	FALSE	0
Ana_soe-MF00019-Valine or isoleucine biosynthesis (pyruvate to valine or 2-oxobutanoate to isoleucine)	Ana_soe-MF00844-Arginine biosynthesis (ornithine to arginine)	0.6603	0.0829	Ana_soe	Ana_soe	MF00019	MF00844	Valine or isoleucine biosynthesis (pyruvate to valine or 2-oxobutanoate to isoleucine)	Arginine biosynthesis (ornithine to arginine)	0.6311	0.0632	0.0291	FALSE	0
Ana_soe-MF0073-pyruvate:ferredoxin oxidoreductase	Ana_soe-MF0108-propionate production IV (1,2-PD)	0.66	0.0826	Ana_soe	Ana_soe	MF0073	MF0108	pyruvate:ferredoxin oxidoreductase	propionate production IV (1,2-PD)	0.4981	0.0153	0.1619	FALSE	0
Ana_soe-MGB044-Acetate synthesis II	Ana_soe-MF0108-propionate production IV (1,2-PD)	0.66	0.0826	Ana_soe	Ana_soe	MGB044	MF0108	Acetate synthesis II	propionate production IV (1,2-PD)	0.4981	0.0153	0.1619	FALSE	0.0625
Ana_soe-MGB045-Acetate synthesis III	Ana_soe-MF0108-propionate production IV (1,2-PD)	0.66	0.0826	Ana_soe	Ana_soe	MGB045	MF0108	Acetate synthesis III	propionate production IV (1,2-PD)	0.4981	0.0153	0.1619	FALSE	0
Ana_soe-MF0061-glycerol degradation II	Ana_soe-MF0060-glycerol degradation I	0.6532	0.0777	Ana_soe	Ana_soe	MF0061	MF0060	glycerol degradation II	glycerol degradation I	0.5475	0.0269	0.1058	FALSE	0.142857
Ana_soe-MF0018-mannose degradation	Ana_soe-MF0073-pyruvate:ferredoxin oxidoreductase	0.6525	0.0772	Ana_soe	Ana_soe	MF0018	MF0073	mannose degradation	pyruvate:ferredoxin oxidoreductase	0.7001	0.1178	0.0476	FALSE	0
Ana_soe-MF0018-mannose degradation	Ana_soe-MGB044-Acetate synthesis II	0.6525	0.0772	Ana_soe	Ana_soe	MF0018	MGB044	mannose degradation	Acetate synthesis II	0.7001	0.1178	0.0476	FALSE	0
Ana_soe-MF0018-mannose degradation	Ana_soe-MGB045-Acetate synthesis III	0.6525	0.0772	Ana_soe	Ana_soe	MF0018	MGB045	mannose degradation	Acetate synthesis III	0.7001	0.1178	0.0476	FALSE	0
Ana_soe-MF0065-Bifidobacterium shunt	Ana_soe-MF0014-arabinose degradation	0.648	0.074	Ana_soe	Ana_soe	MF0065	MF0014	Bifidobacterium shunt	arabinose degradation	0.4927	0.0143	0.1553	FALSE	0
Ana_soe-MF0071-pentose phosphate pathway (non-oxidative branch)	Ana_soe-MF0014-arabinose degradation	0.648	0.074	Ana_soe	Ana_soe	MF0071	MF0014	pentose phosphate pathway (non-oxidative branch)	arabinose degradation	0.4927	0.0143	0.1553	FALSE	0
Ana_soe-MF0067-glycolysis (preparatory phase)	Ana_soe-MF0065-Bifidobacterium shunt	0.6433	0.0709	Ana_soe	Ana_soe	MF0067	MF0065	glycolysis (preparatory phase)	Bifidobacterium shunt	0.523	0.0205	0.1203	FALSE	0.0454545
Ana_soe-MF0067-glycolysis (preparatory phase)	Ana_soe-MF0071-pentose phosphate pathway (non-oxidative branch)	0.6433	0.0709	Ana_soe	Ana_soe	MF0067	MF0071	glycolysis (preparatory phase)	pentose phosphate pathway (non-oxidative branch)	0.523	0.0205	0.1203	FALSE	0.05
Ana_soe-MF0068-glycolysis (pay-off phase)	Ana_soe-MF00016-Lysine biosynthesis (succinyl-DAP pathway/aspartate to lysine)	0.6425	0.0704	Ana_soe	Ana_soe	MF0068	MF00016	glycolysis (pay-off phase)	Lysine biosynthesis (succinyl-DAP pathway/aspartate to lysine)	0.5689	0.0339	0.0737	FALSE	0
Ana_soe-MF00020-Serine biosynthesis (glycerate-3P to serine)	Ana_soe-MF00017-Methionine biosynthesis (apartate to homoserine to methionine)	0.6422	0.0702	Ana_soe	Ana_soe	MF00020	MF00017	Serine biosynthesis (glycerate-3P to serine)	Methionine biosynthesis (apartate to homoserine to methionine)	0.6257	0.06	0.0165	FALSE	0
Ana_soe-MF00609-Cysteine biosynthesis (methionine to cysteine)	Ana_soe-MF0055-arginine degradation V	0.6412	0.0695	Ana_soe	Ana_soe	MF00609	MF0055	Cysteine biosynthesis (methionine to cysteine)	arginine degradation V	0.7171	0.136	0.0759	FALSE	0
Ana_soe-MF0048-serine degradation	Ana_soe-MF00844-Arginine biosynthesis (ornithine to arginine)	-0.6397	0.0685	Ana_soe	Ana_soe	MF0048	MF00844	serine degradation	Arginine biosynthesis (ornithine to arginine)	-0.555	0.0292	0.0847	FALSE	0
Ana_soe-MF00844-Arginine biosynthesis (ornithine to arginine)	Ana_soe-MF0013-allose degradation	-0.6391	0.0682	Ana_soe	Ana_soe	MF00844	MF0013	Arginine biosynthesis (ornithine to arginine)	allose degradation	-0.6309	0.0631	0.0083	FALSE	0
Ana_soe-MF00570-Isoleucine biosynthesis (threonine to 2-oxobutanoate to isoleucine)	Ana_soe-MF0014-arabinose degradation	0.6384	0.0677	Ana_soe	Ana_soe	MF00570	MF0014	Isoleucine biosynthesis (threonine to 2-oxobutanoate to isoleucine)	arabinose degradation	0.6085	0.0508	0.0299	FALSE	0
Ana_soe-MF0078-lactaldehyde degradation	Ana_soe-MF00019-Valine or isoleucine biosynthesis (pyruvate to valine or 2-oxobutanoate to isoleucine)	-0.6384	0.0677	Ana_soe	Ana_soe	MF0078	MF00019	lactaldehyde degradation	Valine or isoleucine biosynthesis (pyruvate to valine or 2-oxobutanoate to isoleucine)	-0.6978	0.1155	0.0594	FALSE	0
Ana_soe-MF00019-Valine or isoleucine biosynthesis (pyruvate to valine or 2-oxobutanoate to isoleucine)	Ana_soe-MF0106-1,2 propnaediol production I (lactaldehyde, curated)	-0.6384	0.0677	Ana_soe	Ana_soe	MF00019	MF0106	Valine or isoleucine biosynthesis (pyruvate to valine or 2-oxobutanoate to isoleucine)	1,2 propnaediol production I (lactaldehyde, curated)	-0.6978	0.1155	0.0594	FALSE	0
Ana_soe-MF00026-Histidine biosynthesis (PRPP to histidine)	Ana_soe-MF0047-glutamine degradation II	0.6375	0.0671	Ana_soe	Ana_soe	MF00026	MF0047	Histidine biosynthesis (PRPP to histidine)	glutamine degradation II	0.7138	0.1322	0.0763	FALSE	0
Ana_soe-MF00609-Cysteine biosynthesis (methionine to cysteine)	Ana_soe-MF0013-allose degradation	-0.6361	0.0662	Ana_soe	Ana_soe	MF00609	MF0013	Cysteine biosynthesis (methionine to cysteine)	allose degradation	-0.6402	0.0688	0.0041	FALSE	0
Ana_soe-MF0108-propionate production IV (1,2-PD)	Ana_soe-MF0047-glutamine degradation II	-0.6352	0.0657	Ana_soe	Ana_soe	MF0108	MF0047	propionate production IV (1,2-PD)	glutamine degradation II	-0.6288	0.0618	0.0064	FALSE	0
Ana_soe-MF0049-threonine degradation I	Ana_soe-MF00075-acetate to acetyl-CoA II	-0.6348	0.0654	Ana_soe	Ana_soe	MF0049	MF00075	threonine degradation I	acetate to acetyl-CoA II	-0.6149	0.0541	0.0198	FALSE	0
Ana_soe-MF0028-aspartate degradation I	Ana_soe-MF00609-Cysteine biosynthesis (methionine to cysteine)	0.6343	0.0651	Ana_soe	Ana_soe	MF0028	MF00609	aspartate degradation I	Cysteine biosynthesis (methionine to cysteine)	0.5771	0.0369	0.0572	FALSE	0
Ana_soe-MF0026-tyrosine degradation I	Ana_soe-MF00609-Cysteine biosynthesis (methionine to cysteine)	0.6343	0.0651	Ana_soe	Ana_soe	MF0026	MF00609	tyrosine degradation I	Cysteine biosynthesis (methionine to cysteine)	0.5771	0.0369	0.0572	FALSE	0
Ana_soe-MF00609-Cysteine biosynthesis (methionine to cysteine)	Ana_soe-MF0045-cysteine degradation II	0.6343	0.0651	Ana_soe	Ana_soe	MF00609	MF0045	Cysteine biosynthesis (methionine to cysteine)	cysteine degradation II	0.5771	0.0369	0.0572	FALSE	0
Ana_soe-MF0061-glycerol degradation II	Ana_soe-MF0055-arginine degradation V	0.6333	0.0645	Ana_soe	Ana_soe	MF0061	MF0055	glycerol degradation II	arginine degradation V	0.635	0.0656	0.0017	FALSE	0
Ana_soe-MF0049-threonine degradation I	Ana_soe-MF0048-serine degradation	-0.6263	0.0604	Ana_soe	Ana_soe	MF0049	MF0048	threonine degradation I	serine degradation	-0.6216	0.0577	0.0047	FALSE	0
Ana_soe-MF0061-glycerol degradation II	Ana_soe-MF00018-Threonine biosynthesis (aspartate to homoserine to threonine)	0.6262	0.0603	Ana_soe	Ana_soe	MF0061	MF00018	glycerol degradation II	Threonine biosynthesis (aspartate to homoserine to threonine)	0.6124	0.0527	0.0139	FALSE	0
Ana_soe-MF0067-glycolysis (preparatory phase)	Ana_soe-MF0055-arginine degradation V	0.6234	0.0587	Ana_soe	Ana_soe	MF0067	MF0055	glycolysis (preparatory phase)	arginine degradation V	0.634	0.0649	0.0106	FALSE	0
Ana_soe-MF00026-Histidine biosynthesis (PRPP to histidine)	Ana_soe-MF00525-Lysine biosynthesis (acetyl-DAP pathway/ aspartate to lysine)	0.6221	0.058	Ana_soe	Ana_soe	MF00026	MF00525	Histidine biosynthesis (PRPP to histidine)	Lysine biosynthesis (acetyl-DAP pathway/ aspartate to lysine)	0.5694	0.0341	0.0528	FALSE	0
Ana_soe-MF0061-glycerol degradation II	Ana_soe-MF00017-Methionine biosynthesis (apartate to homoserine to methionine)	0.622	0.0579	Ana_soe	Ana_soe	MF0061	MF00017	glycerol degradation II	Methionine biosynthesis (apartate to homoserine to methionine)	0.5261	0.0212	0.0959	FALSE	0
Ana_soe-MF00609-Cysteine biosynthesis (methionine to cysteine)	Ana_soe-MF00017-Methionine biosynthesis (apartate to homoserine to methionine)	0.6217	0.0577	Ana_soe	Ana_soe	MF00609	MF00017	Cysteine biosynthesis (methionine to cysteine)	Methionine biosynthesis (apartate to homoserine to methionine)	0.61	0.0515	0.0117	FALSE	0
Ana_soe-MF00019-Valine or isoleucine biosynthesis (pyruvate to valine or 2-oxobutanoate to isoleucine)	Ana_soe-MF0014-arabinose degradation	0.6162	0.0547	Ana_soe	Ana_soe	MF00019	MF0014	Valine or isoleucine biosynthesis (pyruvate to valine or 2-oxobutanoate to isoleucine)	arabinose degradation	0.6026	0.0479	0.0136	FALSE	0
Ana_soe-MF0067-glycolysis (preparatory phase)	Ana_soe-MF00017-Methionine biosynthesis (apartate to homoserine to methionine)	0.6112	0.0521	Ana_soe	Ana_soe	MF0067	MF00017	glycolysis (preparatory phase)	Methionine biosynthesis (apartate to homoserine to methionine)	0.5277	0.0216	0.0835	FALSE	0
Ana_soe-MF0067-glycolysis (preparatory phase)	Ana_soe-MF00018-Threonine biosynthesis (aspartate to homoserine to threonine)	0.6082	0.0506	Ana_soe	Ana_soe	MF0067	MF00018	glycolysis (preparatory phase)	Threonine biosynthesis (aspartate to homoserine to threonine)	0.6131	0.0531	0.0049	FALSE	0
Ana_soe-MF00609-Cysteine biosynthesis (methionine to cysteine)	Ana_soe-MF0049-threonine degradation I	0.6079	0.0505	Ana_soe	Ana_soe	MF00609	MF0049	Cysteine biosynthesis (methionine to cysteine)	threonine degradation I	0.6232	0.0586	0.0153	FALSE	0
Ana_soe-MF0061-glycerol degradation II	Ana_soe-MF00016-Lysine biosynthesis (succinyl-DAP pathway/aspartate to lysine)	0.6079	0.0505	Ana_soe	Ana_soe	MF0061	MF00016	glycerol degradation II	Lysine biosynthesis (succinyl-DAP pathway/aspartate to lysine)	0.4873	0.0134	0.1206	FALSE	0
Ana_soe-MF00609-Cysteine biosynthesis (methionine to cysteine)	Ana_soe-MF00018-Threonine biosynthesis (aspartate to homoserine to threonine)	0.6076	0.0503	Ana_soe	Ana_soe	MF00609	MF00018	Cysteine biosynthesis (methionine to cysteine)	Threonine biosynthesis (aspartate to homoserine to threonine)	0.616	0.0546	0.0083	FALSE	0
Ana_soe-MF00019-Valine or isoleucine biosynthesis (pyruvate to valine or 2-oxobutanoate to isoleucine)	Ana_soe-MF0013-allose degradation	-0.6071	0.0501	Ana_soe	Ana_soe	MF00019	MF0013	Valine or isoleucine biosynthesis (pyruvate to valine or 2-oxobutanoate to isoleucine)	allose degradation	-0.5874	0.0411	0.0197	FALSE	0
Ana_soe-MF00026-Histidine biosynthesis (PRPP to histidine)	Ana_soe-MF00527-Lysine biosynthesis (DAP aminotransferase pathway/ aspartate to lysine)	0.6066	0.0498	Ana_soe	Ana_soe	MF00026	MF00527	Histidine biosynthesis (PRPP to histidine)	Lysine biosynthesis (DAP aminotransferase pathway/ aspartate to lysine)	0.5624	0.0316	0.0441	FALSE	0
Ana_soe-MF00526-Lysine biosynthesis (DAP dehydrogenase pathway/ aspartate to lysine)	Ana_soe-MF00018-Threonine biosynthesis (aspartate to homoserine to threonine)	0.6036	0.0483	Ana_soe	Ana_soe	MF00526	MF00018	Lysine biosynthesis (DAP dehydrogenase pathway/ aspartate to lysine)	Threonine biosynthesis (aspartate to homoserine to threonine)	0.5882	0.0414	0.0154	FALSE	0.266667
Ana_soe-MF0074-pyruvate:formate lyase	Ana_soe-MF0108-propionate production IV (1,2-PD)	-0.603	0.0481	Ana_soe	Ana_soe	MF0074	MF0108	pyruvate:formate lyase	propionate production IV (1,2-PD)	-0.6332	0.0645	0.0302	FALSE	0
Ana_soe-MF00609-Cysteine biosynthesis (methionine to cysteine)	Ana_soe-MF0078-lactaldehyde degradation	-0.603	0.0481	Ana_soe	Ana_soe	MF00609	MF0078	Cysteine biosynthesis (methionine to cysteine)	lactaldehyde degradation	-0.5956	0.0447	0.0073	FALSE	0
Ana_soe-MF00609-Cysteine biosynthesis (methionine to cysteine)	Ana_soe-MF0106-1,2 propnaediol production I (lactaldehyde, curated)	-0.603	0.0481	Ana_soe	Ana_soe	MF00609	MF0106	Cysteine biosynthesis (methionine to cysteine)	1,2 propnaediol production I (lactaldehyde, curated)	-0.5956	0.0447	0.0073	FALSE	0
Ana_soe-MF0078-lactaldehyde degradation	Ana_soe-MF00527-Lysine biosynthesis (DAP aminotransferase pathway/ aspartate to lysine)	-0.6027	0.0479	Ana_soe	Ana_soe	MF0078	MF00527	lactaldehyde degradation	Lysine biosynthesis (DAP aminotransferase pathway/ aspartate to lysine)	-0.6963	0.1139	0.0936	FALSE	0
Ana_soe-MF00527-Lysine biosynthesis (DAP aminotransferase pathway/ aspartate to lysine)	Ana_soe-MF0106-1,2 propnaediol production I (lactaldehyde, curated)	-0.6027	0.0479	Ana_soe	Ana_soe	MF00527	MF0106	Lysine biosynthesis (DAP aminotransferase pathway/ aspartate to lysine)	1,2 propnaediol production I (lactaldehyde, curated)	-0.6963	0.1139	0.0936	FALSE	0
Ana_soe-MF00527-Lysine biosynthesis (DAP aminotransferase pathway/ aspartate to lysine)	Ana_soe-MF0047-glutamine degradation II	0.6024	0.0478	Ana_soe	Ana_soe	MF00527	MF0047	Lysine biosynthesis (DAP aminotransferase pathway/ aspartate to lysine)	glutamine degradation II	0.5261	0.0212	0.0763	FALSE	0
Ana_soe-MF0028-aspartate degradation I	Ana_soe-MF00019-Valine or isoleucine biosynthesis (pyruvate to valine or 2-oxobutanoate to isoleucine)	0.6007	0.047	Ana_soe	Ana_soe	MF0028	MF00019	aspartate degradation I	Valine or isoleucine biosynthesis (pyruvate to valine or 2-oxobutanoate to isoleucine)	0.6376	0.0672	0.0369	FALSE	0
Ana_soe-MF0026-tyrosine degradation I	Ana_soe-MF00019-Valine or isoleucine biosynthesis (pyruvate to valine or 2-oxobutanoate to isoleucine)	0.6007	0.047	Ana_soe	Ana_soe	MF0026	MF00019	tyrosine degradation I	Valine or isoleucine biosynthesis (pyruvate to valine or 2-oxobutanoate to isoleucine)	0.6376	0.0672	0.0369	FALSE	0
Ana_soe-MF00019-Valine or isoleucine biosynthesis (pyruvate to valine or 2-oxobutanoate to isoleucine)	Ana_soe-MF0045-cysteine degradation II	0.6007	0.047	Ana_soe	Ana_soe	MF00019	MF0045	Valine or isoleucine biosynthesis (pyruvate to valine or 2-oxobutanoate to isoleucine)	cysteine degradation II	0.6376	0.0672	0.0369	FALSE	0
Ana_soe-MF0028-aspartate degradation I	Ana_soe-MF00525-Lysine biosynthesis (acetyl-DAP pathway/ aspartate to lysine)	0.5991	0.0462	Ana_soe	Ana_soe	MF0028	MF00525	aspartate degradation I	Lysine biosynthesis (acetyl-DAP pathway/ aspartate to lysine)	0.6106	0.0518	0.0115	FALSE	0
Ana_soe-MF0026-tyrosine degradation I	Ana_soe-MF00525-Lysine biosynthesis (acetyl-DAP pathway/ aspartate to lysine)	0.5991	0.0462	Ana_soe	Ana_soe	MF0026	MF00525	tyrosine degradation I	Lysine biosynthesis (acetyl-DAP pathway/ aspartate to lysine)	0.6106	0.0518	0.0115	FALSE	0
Ana_soe-MF0045-cysteine degradation II	Ana_soe-MF00525-Lysine biosynthesis (acetyl-DAP pathway/ aspartate to lysine)	0.5991	0.0462	Ana_soe	Ana_soe	MF0045	MF00525	cysteine degradation II	Lysine biosynthesis (acetyl-DAP pathway/ aspartate to lysine)	0.6106	0.0518	0.0115	FALSE	0
Ana_soe-MF00020-Serine biosynthesis (glycerate-3P to serine)	Ana_soe-MF00570-Isoleucine biosynthesis (threonine to 2-oxobutanoate to isoleucine)	0.598	0.0457	Ana_soe	Ana_soe	MF00020	MF00570	Serine biosynthesis (glycerate-3P to serine)	Isoleucine biosynthesis (threonine to 2-oxobutanoate to isoleucine)	0.6293	0.0621	0.0313	FALSE	0
Ana_soe-MF00026-Histidine biosynthesis (PRPP to histidine)	Ana_soe-MF00017-Methionine biosynthesis (apartate to homoserine to methionine)	0.5968	0.0452	Ana_soe	Ana_soe	MF00026	MF00017	Histidine biosynthesis (PRPP to histidine)	Methionine biosynthesis (apartate to homoserine to methionine)	0.5192	0.0196	0.0776	FALSE	0
Ana_soe-MF0018-mannose degradation	Ana_soe-MF0015-fructose degradation	-0.5952	0.0444	Ana_soe	Ana_soe	MF0018	MF0015	mannose degradation	fructose degradation	-0.6008	0.047	0.0056	FALSE	0
Ana_soe-MF00020-Serine biosynthesis (glycerate-3P to serine)	Ana_soe-MF00525-Lysine biosynthesis (acetyl-DAP pathway/ aspartate to lysine)	0.5907	0.0425	Ana_soe	Ana_soe	MF00020	MF00525	Serine biosynthesis (glycerate-3P to serine)	Lysine biosynthesis (acetyl-DAP pathway/ aspartate to lysine)	0.627	0.0608	0.0364	FALSE	0
Ana_soe-MF0028-aspartate degradation I	Ana_soe-MF00570-Isoleucine biosynthesis (threonine to 2-oxobutanoate to isoleucine)	0.5901	0.0422	Ana_soe	Ana_soe	MF0028	MF00570	aspartate degradation I	Isoleucine biosynthesis (threonine to 2-oxobutanoate to isoleucine)	0.6067	0.0499	0.0166	FALSE	0
Ana_soe-MF0026-tyrosine degradation I	Ana_soe-MF00570-Isoleucine biosynthesis (threonine to 2-oxobutanoate to isoleucine)	0.5901	0.0422	Ana_soe	Ana_soe	MF0026	MF00570	tyrosine degradation I	Isoleucine biosynthesis (threonine to 2-oxobutanoate to isoleucine)	0.6067	0.0499	0.0166	FALSE	0
Ana_soe-MF00570-Isoleucine biosynthesis (threonine to 2-oxobutanoate to isoleucine)	Ana_soe-MF0045-cysteine degradation II	0.5901	0.0422	Ana_soe	Ana_soe	MF00570	MF0045	Isoleucine biosynthesis (threonine to 2-oxobutanoate to isoleucine)	cysteine degradation II	0.6067	0.0499	0.0166	FALSE	0
Ana_soe-MF0074-pyruvate:formate lyase	Ana_soe-MF0107-1,2 propnaediol production I (Hydroxyacetone, curated)	-0.5889	0.0417	Ana_soe	Ana_soe	MF0074	MF0107	pyruvate:formate lyase	1,2 propnaediol production I (Hydroxyacetone, curated)	-0.6366	0.0665	0.0476	FALSE	0
Ana_soe-MF00018-Threonine biosynthesis (aspartate to homoserine to threonine)	Ana_soe-MF00844-Arginine biosynthesis (ornithine to arginine)	0.5876	0.0412	Ana_soe	Ana_soe	MF00018	MF00844	Threonine biosynthesis (aspartate to homoserine to threonine)	Arginine biosynthesis (ornithine to arginine)	0.5719	0.035	0.0157	FALSE	0
Ana_soe-MF0048-serine degradation	Ana_soe-MF0015-fructose degradation	-0.5863	0.0406	Ana_soe	Ana_soe	MF0048	MF0015	serine degradation	fructose degradation	-0.5264	0.0213	0.0599	FALSE	0
Ana_soe-MF0047-glutamine degradation II	Ana_soe-MF0013-allose degradation	-0.5838	0.0396	Ana_soe	Ana_soe	MF0047	MF0013	glutamine degradation II	allose degradation	-0.5606	0.031	0.0232	FALSE	0
Ana_soe-MF0078-lactaldehyde degradation	Ana_soe-MF0049-threonine degradation I	-0.5827	0.0392	Ana_soe	Ana_soe	MF0078	MF0049	lactaldehyde degradation	threonine degradation I	-0.6005	0.0469	0.0178	FALSE	0
Ana_soe-MF0106-1,2 propnaediol production I (lactaldehyde, curated)	Ana_soe-MF0049-threonine degradation I	-0.5827	0.0392	Ana_soe	Ana_soe	MF0106	MF0049	1,2 propnaediol production I (lactaldehyde, curated)	threonine degradation I	-0.6005	0.0469	0.0178	FALSE	0
Ana_soe-MF0061-glycerol degradation II	Ana_soe-MF0065-Bifidobacterium shunt	0.582	0.0389	Ana_soe	Ana_soe	MF0061	MF0065	glycerol degradation II	Bifidobacterium shunt	0.5138	0.0184	0.0683	FALSE	0
Ana_soe-MF0061-glycerol degradation II	Ana_soe-MF0071-pentose phosphate pathway (non-oxidative branch)	0.582	0.0389	Ana_soe	Ana_soe	MF0061	MF0071	glycerol degradation II	pentose phosphate pathway (non-oxidative branch)	0.5138	0.0184	0.0683	FALSE	0
Ana_soe-MF00570-Isoleucine biosynthesis (threonine to 2-oxobutanoate to isoleucine)	Ana_soe-MF0013-allose degradation	-0.5801	0.0381	Ana_soe	Ana_soe	MF00570	MF0013	Isoleucine biosynthesis (threonine to 2-oxobutanoate to isoleucine)	allose degradation	-0.5645	0.0324	0.0156	FALSE	0
Ana_soe-MF0050-threonine degradation II	Ana_soe-MF0055-arginine degradation V	0.5785	0.0375	Ana_soe	Ana_soe	MF0050	MF0055	threonine degradation II	arginine degradation V	0.0273	0	0.5512	TRUE	0
Ana_soe-MF0068-glycolysis (pay-off phase)	Ana_soe-MF00017-Methionine biosynthesis (apartate to homoserine to methionine)	0.5708	0.0346	Ana_soe	Ana_soe	MF0068	MF00017	glycolysis (pay-off phase)	Methionine biosynthesis (apartate to homoserine to methionine)	0.4821	0.0126	0.0886	FALSE	0
Ana_soe-MF0018-mannose degradation	Ana_soe-MF0107-1,2 propnaediol production I (Hydroxyacetone, curated)	0.5707	0.0346	Ana_soe	Ana_soe	MF0018	MF0107	mannose degradation	1,2 propnaediol production I (Hydroxyacetone, curated)	0.5704	0.0344	0.0003	FALSE	0
Ana_soe-MF0067-glycolysis (preparatory phase)	Ana_soe-MF00016-Lysine biosynthesis (succinyl-DAP pathway/aspartate to lysine)	0.5689	0.0339	Ana_soe	Ana_soe	MF0067	MF00016	glycolysis (preparatory phase)	Lysine biosynthesis (succinyl-DAP pathway/aspartate to lysine)	0.4875	0.0134	0.0814	FALSE	0
Ana_soe-MF0015-fructose degradation	Ana_soe-MF00075-acetate to acetyl-CoA II	-0.5666	0.0331	Ana_soe	Ana_soe	MF0015	MF00075	fructose degradation	acetate to acetyl-CoA II	-0.5421	0.0254	0.0245	FALSE	0
Ana_soe-MF00017-Methionine biosynthesis (apartate to homoserine to methionine)	Ana_soe-MF0055-arginine degradation V	0.5656	0.0327	Ana_soe	Ana_soe	MF00017	MF0055	Methionine biosynthesis (apartate to homoserine to methionine)	arginine degradation V	0.5583	0.0303	0.0073	FALSE	0
Ana_soe-MF0018-mannose degradation	Ana_soe-MF0108-propionate production IV (1,2-PD)	0.5645	0.0324	Ana_soe	Ana_soe	MF0018	MF0108	mannose degradation	propionate production IV (1,2-PD)	0.5977	0.0456	0.0332	FALSE	0
Ana_soe-MF00026-Histidine biosynthesis (PRPP to histidine)	Ana_soe-MF0014-arabinose degradation	0.5629	0.0318	Ana_soe	Ana_soe	MF00026	MF0014	Histidine biosynthesis (PRPP to histidine)	arabinose degradation	0.5586	0.0304	0.0044	FALSE	0
Ana_soe-MF0067-glycolysis (preparatory phase)	Ana_soe-MF0078-lactaldehyde degradation	-0.5596	0.0307	Ana_soe	Ana_soe	MF0067	MF0078	glycolysis (preparatory phase)	lactaldehyde degradation	-0.6015	0.0474	0.042	FALSE	0
Ana_soe-MF0067-glycolysis (preparatory phase)	Ana_soe-MF0106-1,2 propnaediol production I (lactaldehyde, curated)	-0.5596	0.0307	Ana_soe	Ana_soe	MF0067	MF0106	glycolysis (preparatory phase)	1,2 propnaediol production I (lactaldehyde, curated)	-0.6015	0.0474	0.042	FALSE	0
Ana_soe-MF0061-glycerol degradation II	Ana_soe-MF0078-lactaldehyde degradation	-0.5588	0.0305	Ana_soe	Ana_soe	MF0061	MF0078	glycerol degradation II	lactaldehyde degradation	-0.6049	0.049	0.0461	FALSE	0
Ana_soe-MF0061-glycerol degradation II	Ana_soe-MF0106-1,2 propnaediol production I (lactaldehyde, curated)	-0.5588	0.0305	Ana_soe	Ana_soe	MF0061	MF0106	glycerol degradation II	1,2 propnaediol production I (lactaldehyde, curated)	-0.6049	0.049	0.0461	FALSE	0
Ana_soe-MF00609-Cysteine biosynthesis (methionine to cysteine)	Ana_soe-MF00016-Lysine biosynthesis (succinyl-DAP pathway/aspartate to lysine)	0.5585	0.0303	Ana_soe	Ana_soe	MF00609	MF00016	Cysteine biosynthesis (methionine to cysteine)	Lysine biosynthesis (succinyl-DAP pathway/aspartate to lysine)	0.5109	0.0178	0.0475	FALSE	0
Ana_soe-MF0068-glycolysis (pay-off phase)	Ana_soe-MF0017-galactose degradation	-0.5574	0.03	Ana_soe	Ana_soe	MF0068	MF0017	glycolysis (pay-off phase)	galactose degradation	-0.4896	0.0138	0.0678	FALSE	0
Ana_soe-MF0011-sucrose degradation II	Ana_soe-MF0055-arginine degradation V	0.5558	0.0295	Ana_soe	Ana_soe	MF0011	MF0055	sucrose degradation II	arginine degradation V	-0.3068	0.0008	0.8626	TRUE	0
Ana_soe-MF00017-Methionine biosynthesis (apartate to homoserine to methionine)	Ana_soe-MF0014-arabinose degradation	0.554	0.0289	Ana_soe	Ana_soe	MF00017	MF0014	Methionine biosynthesis (apartate to homoserine to methionine)	arabinose degradation	0.4826	0.0126	0.0714	FALSE	0
Ana_soe-MF0060-glycerol degradation I	Ana_soe-MF0107-1,2 propnaediol production I (Hydroxyacetone, curated)	0.5522	0.0283	Ana_soe	Ana_soe	MF0060	MF0107	glycerol degradation I	1,2 propnaediol production I (Hydroxyacetone, curated)	0.5565	0.0297	0.0043	FALSE	0.142857
Ana_soe-MF0104-lactate consumption III (lctABCDEF, Curated)	Ana_soe-MF00021-Cysteine biosynthesis (serine to cysteine)	0.5515	0.0281	Ana_soe	Ana_soe	MF0104	MF00021	lactate consumption III (lctABCDEF, Curated)	Cysteine biosynthesis (serine to cysteine)	0.557	0.0299	0.0055	FALSE	0
Ana_soe-MF0018-mannose degradation	Ana_soe-MF0074-pyruvate:formate lyase	-0.5513	0.0281	Ana_soe	Ana_soe	MF0018	MF0074	mannose degradation	pyruvate:formate lyase	-0.6479	0.074	0.0965	FALSE	0
Ana_soe-MF0108-propionate production IV (1,2-PD)	Ana_soe-MF0015-fructose degradation	-0.5492	0.0274	Ana_soe	Ana_soe	MF0108	MF0015	propionate production IV (1,2-PD)	fructose degradation	-0.532	0.0227	0.0172	FALSE	0
Ana_soe-MF0047-glutamine degradation II	Ana_soe-MF00525-Lysine biosynthesis (acetyl-DAP pathway/ aspartate to lysine)	0.548	0.0271	Ana_soe	Ana_soe	MF0047	MF00525	glutamine degradation II	Lysine biosynthesis (acetyl-DAP pathway/ aspartate to lysine)	0.4481	0.0081	0.0998	FALSE	0
Ana_soe-MF0047-glutamine degradation II	Ana_soe-MF0017-galactose degradation	-0.5478	0.027	Ana_soe	Ana_soe	MF0047	MF0017	glutamine degradation II	galactose degradation	-0.5284	0.0218	0.0194	FALSE	0
Ana_soe-MF0028-aspartate degradation I	Ana_soe-MF0078-lactaldehyde degradation	-0.547	0.0268	Ana_soe	Ana_soe	MF0028	MF0078	aspartate degradation I	lactaldehyde degradation	-0.6268	0.0606	0.0798	FALSE	0
Ana_soe-MF0028-aspartate degradation I	Ana_soe-MF0106-1,2 propnaediol production I (lactaldehyde, curated)	-0.547	0.0268	Ana_soe	Ana_soe	MF0028	MF0106	aspartate degradation I	1,2 propnaediol production I (lactaldehyde, curated)	-0.6268	0.0606	0.0798	FALSE	0
Ana_soe-MF0026-tyrosine degradation I	Ana_soe-MF0078-lactaldehyde degradation	-0.547	0.0268	Ana_soe	Ana_soe	MF0026	MF0078	tyrosine degradation I	lactaldehyde degradation	-0.6268	0.0606	0.0798	FALSE	0
Ana_soe-MF0026-tyrosine degradation I	Ana_soe-MF0106-1,2 propnaediol production I (lactaldehyde, curated)	-0.547	0.0268	Ana_soe	Ana_soe	MF0026	MF0106	tyrosine degradation I	1,2 propnaediol production I (lactaldehyde, curated)	-0.6268	0.0606	0.0798	FALSE	0
Ana_soe-MF0078-lactaldehyde degradation	Ana_soe-MF0045-cysteine degradation II	-0.547	0.0268	Ana_soe	Ana_soe	MF0078	MF0045	lactaldehyde degradation	cysteine degradation II	-0.6268	0.0606	0.0798	FALSE	0
Ana_soe-MF0106-1,2 propnaediol production I (lactaldehyde, curated)	Ana_soe-MF0045-cysteine degradation II	-0.547	0.0268	Ana_soe	Ana_soe	MF0106	MF0045	1,2 propnaediol production I (lactaldehyde, curated)	cysteine degradation II	-0.6268	0.0606	0.0798	FALSE	0
Ana_soe-MF0028-aspartate degradation I	Ana_soe-MF0065-Bifidobacterium shunt	0.5468	0.0267	Ana_soe	Ana_soe	MF0028	MF0065	aspartate degradation I	Bifidobacterium shunt	0.4026	0.0043	0.1442	FALSE	0
Ana_soe-MF0028-aspartate degradation I	Ana_soe-MF0071-pentose phosphate pathway (non-oxidative branch)	0.5468	0.0267	Ana_soe	Ana_soe	MF0028	MF0071	aspartate degradation I	pentose phosphate pathway (non-oxidative branch)	0.4026	0.0043	0.1442	FALSE	0
Ana_soe-MF0026-tyrosine degradation I	Ana_soe-MF0065-Bifidobacterium shunt	0.5468	0.0267	Ana_soe	Ana_soe	MF0026	MF0065	tyrosine degradation I	Bifidobacterium shunt	0.4026	0.0043	0.1442	FALSE	0
Ana_soe-MF0026-tyrosine degradation I	Ana_soe-MF0071-pentose phosphate pathway (non-oxidative branch)	0.5468	0.0267	Ana_soe	Ana_soe	MF0026	MF0071	tyrosine degradation I	pentose phosphate pathway (non-oxidative branch)	0.4026	0.0043	0.1442	FALSE	0
Ana_soe-MF0065-Bifidobacterium shunt	Ana_soe-MF0045-cysteine degradation II	0.5468	0.0267	Ana_soe	Ana_soe	MF0065	MF0045	Bifidobacterium shunt	cysteine degradation II	0.4026	0.0043	0.1442	FALSE	0
Ana_soe-MF0071-pentose phosphate pathway (non-oxidative branch)	Ana_soe-MF0045-cysteine degradation II	0.5468	0.0267	Ana_soe	Ana_soe	MF0071	MF0045	pentose phosphate pathway (non-oxidative branch)	cysteine degradation II	0.4026	0.0043	0.1442	FALSE	0
Ana_soe-MF0061-glycerol degradation II	Ana_soe-MF00844-Arginine biosynthesis (ornithine to arginine)	0.5459	0.0265	Ana_soe	Ana_soe	MF0061	MF00844	glycerol degradation II	Arginine biosynthesis (ornithine to arginine)	0.5027	0.0161	0.0432	FALSE	0
Ana_soe-MF00026-Histidine biosynthesis (PRPP to histidine)	Ana_soe-MF00016-Lysine biosynthesis (succinyl-DAP pathway/aspartate to lysine)	0.5452	0.0263	Ana_soe	Ana_soe	MF00026	MF00016	Histidine biosynthesis (PRPP to histidine)	Lysine biosynthesis (succinyl-DAP pathway/aspartate to lysine)	0.4221	0.0057	0.1231	FALSE	0
Ana_soe-MF0060-glycerol degradation I	Ana_soe-MF0018-mannose degradation	0.5452	0.0263	Ana_soe	Ana_soe	MF0060	MF0018	glycerol degradation I	mannose degradation	0.5972	0.0454	0.052	FALSE	0
Ana_soe-MF0068-glycolysis (pay-off phase)	Ana_soe-MF0078-lactaldehyde degradation	-0.5426	0.0255	Ana_soe	Ana_soe	MF0068	MF0078	glycolysis (pay-off phase)	lactaldehyde degradation	-0.5671	0.0332	0.0244	FALSE	0
Ana_soe-MF0068-glycolysis (pay-off phase)	Ana_soe-MF0106-1,2 propnaediol production I (lactaldehyde, curated)	-0.5426	0.0255	Ana_soe	Ana_soe	MF0068	MF0106	glycolysis (pay-off phase)	1,2 propnaediol production I (lactaldehyde, curated)	-0.5671	0.0332	0.0244	FALSE	0
Ana_soe-MF0067-glycolysis (preparatory phase)	Ana_soe-MF00844-Arginine biosynthesis (ornithine to arginine)	0.5396	0.0247	Ana_soe	Ana_soe	MF0067	MF00844	glycolysis (preparatory phase)	Arginine biosynthesis (ornithine to arginine)	0.5045	0.0165	0.0351	FALSE	0
Ana_soe-MF00844-Arginine biosynthesis (ornithine to arginine)	Ana_soe-MF00075-acetate to acetyl-CoA II	-0.5386	0.0244	Ana_soe	Ana_soe	MF00844	MF00075	Arginine biosynthesis (ornithine to arginine)	acetate to acetyl-CoA II	-0.5578	0.0301	0.0192	FALSE	0
Ana_soe-MF0061-glycerol degradation II	Ana_soe-MF0017-galactose degradation	-0.5383	0.0243	Ana_soe	Ana_soe	MF0061	MF0017	glycerol degradation II	galactose degradation	-0.5009	0.0158	0.0374	FALSE	0
Ana_soe-MF0060-glycerol degradation I	Ana_soe-MF0068-glycolysis (pay-off phase)	0.5383	0.0243	Ana_soe	Ana_soe	MF0060	MF0068	glycerol degradation I	glycolysis (pay-off phase)	0.4641	0.01	0.0742	FALSE	0
Ana_soe-MF00609-Cysteine biosynthesis (methionine to cysteine)	Ana_soe-MF0047-glutamine degradation II	0.536	0.0237	Ana_soe	Ana_soe	MF00609	MF0047	Cysteine biosynthesis (methionine to cysteine)	glutamine degradation II	0.5084	0.0173	0.0276	FALSE	0
Ana_soe-MF0060-glycerol degradation I	Ana_soe-MF0014-arabinose degradation	0.5321	0.0227	Ana_soe	Ana_soe	MF0060	MF0014	glycerol degradation I	arabinose degradation	0.3902	0.0035	0.1419	FALSE	0
Ana_soe-MF0065-Bifidobacterium shunt	Ana_soe-MF0078-lactaldehyde degradation	-0.5305	0.0223	Ana_soe	Ana_soe	MF0065	MF0078	Bifidobacterium shunt	lactaldehyde degradation	-0.4909	0.014	0.0396	FALSE	0
Ana_soe-MF0065-Bifidobacterium shunt	Ana_soe-MF0106-1,2 propnaediol production I (lactaldehyde, curated)	-0.5305	0.0223	Ana_soe	Ana_soe	MF0065	MF0106	Bifidobacterium shunt	1,2 propnaediol production I (lactaldehyde, curated)	-0.4909	0.014	0.0396	FALSE	0
Ana_soe-MF0071-pentose phosphate pathway (non-oxidative branch)	Ana_soe-MF0078-lactaldehyde degradation	-0.5305	0.0223	Ana_soe	Ana_soe	MF0071	MF0078	pentose phosphate pathway (non-oxidative branch)	lactaldehyde degradation	-0.4909	0.014	0.0396	FALSE	0
Ana_soe-MF0071-pentose phosphate pathway (non-oxidative branch)	Ana_soe-MF0106-1,2 propnaediol production I (lactaldehyde, curated)	-0.5305	0.0223	Ana_soe	Ana_soe	MF0071	MF0106	pentose phosphate pathway (non-oxidative branch)	1,2 propnaediol production I (lactaldehyde, curated)	-0.4909	0.014	0.0396	FALSE	0
Ana_soe-MF0078-lactaldehyde degradation	Ana_soe-MF0108-propionate production IV (1,2-PD)	0.5297	0.0221	Ana_soe	Ana_soe	MF0078	MF0108	lactaldehyde degradation	propionate production IV (1,2-PD)	0.4775	0.0118	0.0522	FALSE	0
Ana_soe-MF0108-propionate production IV (1,2-PD)	Ana_soe-MF0106-1,2 propnaediol production I (lactaldehyde, curated)	0.5297	0.0221	Ana_soe	Ana_soe	MF0108	MF0106	propionate production IV (1,2-PD)	1,2 propnaediol production I (lactaldehyde, curated)	0.4775	0.0118	0.0522	FALSE	0
Ana_soe-MF00527-Lysine biosynthesis (DAP aminotransferase pathway/ aspartate to lysine)	Ana_soe-MF0055-arginine degradation V	0.5296	0.0221	Ana_soe	Ana_soe	MF00527	MF0055	Lysine biosynthesis (DAP aminotransferase pathway/ aspartate to lysine)	arginine degradation V	0.6069	0.05	0.0773	FALSE	0
Ana_soe-MF0060-glycerol degradation I	Ana_soe-MF0065-Bifidobacterium shunt	0.5264	0.0213	Ana_soe	Ana_soe	MF0060	MF0065	glycerol degradation I	Bifidobacterium shunt	0.3619	0.0022	0.1644	FALSE	0
Ana_soe-MF0060-glycerol degradation I	Ana_soe-MF0071-pentose phosphate pathway (non-oxidative branch)	0.5264	0.0213	Ana_soe	Ana_soe	MF0060	MF0071	glycerol degradation I	pentose phosphate pathway (non-oxidative branch)	0.3619	0.0022	0.1644	FALSE	0
Ana_soe-MF00019-Valine or isoleucine biosynthesis (pyruvate to valine or 2-oxobutanoate to isoleucine)	Ana_soe-MF0047-glutamine degradation II	0.5227	0.0204	Ana_soe	Ana_soe	MF00019	MF0047	Valine or isoleucine biosynthesis (pyruvate to valine or 2-oxobutanoate to isoleucine)	glutamine degradation II	0.4036	0.0043	0.1191	FALSE	0
Ana_soe-MF0013-allose degradation	Ana_soe-MF0055-arginine degradation V	-0.5227	0.0204	Ana_soe	Ana_soe	MF0013	MF0055	allose degradation	arginine degradation V	-0.5254	0.021	0.0027	FALSE	0
Ana_soe-MF0078-lactaldehyde degradation	Ana_soe-MF00570-Isoleucine biosynthesis (threonine to 2-oxobutanoate to isoleucine)	-0.5176	0.0192	Ana_soe	Ana_soe	MF0078	MF00570	lactaldehyde degradation	Isoleucine biosynthesis (threonine to 2-oxobutanoate to isoleucine)	-0.5941	0.044	0.0764	FALSE	0
Ana_soe-MF0106-1,2 propnaediol production I (lactaldehyde, curated)	Ana_soe-MF00570-Isoleucine biosynthesis (threonine to 2-oxobutanoate to isoleucine)	-0.5176	0.0192	Ana_soe	Ana_soe	MF0106	MF00570	1,2 propnaediol production I (lactaldehyde, curated)	Isoleucine biosynthesis (threonine to 2-oxobutanoate to isoleucine)	-0.5941	0.044	0.0764	FALSE	0
Ana_soe-MF00026-Histidine biosynthesis (PRPP to histidine)	Ana_soe-MF0087-acetyl-CoA to crotonyl-CoA	-0.5136	0.0184	Ana_soe	Ana_soe	MF00026	MF0087	Histidine biosynthesis (PRPP to histidine)	acetyl-CoA to crotonyl-CoA	-0.5102	0.0176	0.0034	FALSE	0
Ana_soe-MF0078-lactaldehyde degradation	Ana_soe-MF0014-arabinose degradation	-0.512	0.018	Ana_soe	Ana_soe	MF0078	MF0014	lactaldehyde degradation	arabinose degradation	-0.5616	0.0314	0.0496	FALSE	0
Ana_soe-MF0106-1,2 propnaediol production I (lactaldehyde, curated)	Ana_soe-MF0014-arabinose degradation	-0.512	0.018	Ana_soe	Ana_soe	MF0106	MF0014	1,2 propnaediol production I (lactaldehyde, curated)	arabinose degradation	-0.5616	0.0314	0.0496	FALSE	0
Ana_soe-MF00016-Lysine biosynthesis (succinyl-DAP pathway/aspartate to lysine)	Ana_soe-MF0087-acetyl-CoA to crotonyl-CoA	-0.5115	0.0179	Ana_soe	Ana_soe	MF00016	MF0087	Lysine biosynthesis (succinyl-DAP pathway/aspartate to lysine)	acetyl-CoA to crotonyl-CoA	-0.6077	0.0504	0.0962	FALSE	0
Ana_soe-MF00527-Lysine biosynthesis (DAP aminotransferase pathway/ aspartate to lysine)	Ana_soe-MF00844-Arginine biosynthesis (ornithine to arginine)	0.5095	0.0175	Ana_soe	Ana_soe	MF00527	MF00844	Lysine biosynthesis (DAP aminotransferase pathway/ aspartate to lysine)	Arginine biosynthesis (ornithine to arginine)	0.5243	0.0208	0.0148	FALSE	0
Ana_soe-MF0067-glycolysis (preparatory phase)	Ana_soe-MF0017-galactose degradation	-0.5077	0.0171	Ana_soe	Ana_soe	MF0067	MF0017	glycolysis (preparatory phase)	galactose degradation	-0.497	0.0151	0.0106	FALSE	0
Ana_soe-MF0049-threonine degradation I	Ana_soe-MF00844-Arginine biosynthesis (ornithine to arginine)	0.5075	0.0171	Ana_soe	Ana_soe	MF0049	MF00844	threonine degradation I	Arginine biosynthesis (ornithine to arginine)	0.5436	0.0258	0.0361	FALSE	0
Ana_soe-MF0087-acetyl-CoA to crotonyl-CoA	Ana_soe-MF00525-Lysine biosynthesis (acetyl-DAP pathway/ aspartate to lysine)	-0.5075	0.0171	Ana_soe	Ana_soe	MF0087	MF00525	acetyl-CoA to crotonyl-CoA	Lysine biosynthesis (acetyl-DAP pathway/ aspartate to lysine)	-0.5884	0.0415	0.0809	FALSE	0
Ana_soe-MF0078-lactaldehyde degradation	Ana_soe-MF0017-galactose degradation	0.5057	0.0167	Ana_soe	Ana_soe	MF0078	MF0017	lactaldehyde degradation	galactose degradation	0.5022	0.016	0.0036	FALSE	0
Ana_soe-MF0106-1,2 propnaediol production I (lactaldehyde, curated)	Ana_soe-MF0017-galactose degradation	0.5057	0.0167	Ana_soe	Ana_soe	MF0106	MF0017	1,2 propnaediol production I (lactaldehyde, curated)	galactose degradation	0.5022	0.016	0.0036	FALSE	0
Ana_soe-MF0078-lactaldehyde degradation	Ana_soe-MF0048-serine degradation	0.5036	0.0163	Ana_soe	Ana_soe	MF0078	MF0048	lactaldehyde degradation	serine degradation	0.3506	0.0019	0.153	FALSE	0
Ana_soe-MF0106-1,2 propnaediol production I (lactaldehyde, curated)	Ana_soe-MF0048-serine degradation	0.5036	0.0163	Ana_soe	Ana_soe	MF0106	MF0048	1,2 propnaediol production I (lactaldehyde, curated)	serine degradation	0.3506	0.0019	0.153	FALSE	0
Ana_soe-MF0018-mannose degradation	Ana_soe-MF00075-acetate to acetyl-CoA II	0.5002	0.0157	Ana_soe	Ana_soe	MF0018	MF00075	mannose degradation	acetate to acetyl-CoA II	0.5194	0.0196	0.0192	FALSE	0
Ana_soe-MF00018-Threonine biosynthesis (aspartate to homoserine to threonine)	Ana_soe-MF0055-arginine degradation V	0.4967	0.015	Ana_soe	Ana_soe	MF00018	MF0055	Threonine biosynthesis (aspartate to homoserine to threonine)	arginine degradation V	0.6471	0.0734	0.1504	FALSE	0
Ana_soe-MF00526-Lysine biosynthesis (DAP dehydrogenase pathway/ aspartate to lysine)	Ana_soe-MF00019-Valine or isoleucine biosynthesis (pyruvate to valine or 2-oxobutanoate to isoleucine)	0.4952	0.0147	Ana_soe	Ana_soe	MF00526	MF00019	Lysine biosynthesis (DAP dehydrogenase pathway/ aspartate to lysine)	Valine or isoleucine biosynthesis (pyruvate to valine or 2-oxobutanoate to isoleucine)	0.4497	0.0083	0.0455	FALSE	0
Ana_soe-MF00016-Lysine biosynthesis (succinyl-DAP pathway/aspartate to lysine)	Ana_soe-MF0047-glutamine degradation II	0.495	0.0147	Ana_soe	Ana_soe	MF00016	MF0047	Lysine biosynthesis (succinyl-DAP pathway/aspartate to lysine)	glutamine degradation II	0.3755	0.0028	0.1195	FALSE	0
Ana_soe-MF0078-lactaldehyde degradation	Ana_soe-MF00018-Threonine biosynthesis (aspartate to homoserine to threonine)	-0.4927	0.0143	Ana_soe	Ana_soe	MF0078	MF00018	lactaldehyde degradation	Threonine biosynthesis (aspartate to homoserine to threonine)	-0.5341	0.0232	0.0414	FALSE	0
Ana_soe-MF00018-Threonine biosynthesis (aspartate to homoserine to threonine)	Ana_soe-MF0106-1,2 propnaediol production I (lactaldehyde, curated)	-0.4927	0.0143	Ana_soe	Ana_soe	MF00018	MF0106	Threonine biosynthesis (aspartate to homoserine to threonine)	1,2 propnaediol production I (lactaldehyde, curated)	-0.5341	0.0232	0.0414	FALSE	0
Ana_soe-MF00017-Methionine biosynthesis (apartate to homoserine to methionine)	Ana_soe-MF00844-Arginine biosynthesis (ornithine to arginine)	0.4925	0.0143	Ana_soe	Ana_soe	MF00017	MF00844	Methionine biosynthesis (apartate to homoserine to methionine)	Arginine biosynthesis (ornithine to arginine)	0.4497	0.0083	0.0428	FALSE	0
Ana_soe-MF0078-lactaldehyde degradation	Ana_soe-MF00844-Arginine biosynthesis (ornithine to arginine)	-0.4923	0.0142	Ana_soe	Ana_soe	MF0078	MF00844	lactaldehyde degradation	Arginine biosynthesis (ornithine to arginine)	-0.4371	0.007	0.0553	FALSE	0
Ana_soe-MF0106-1,2 propnaediol production I (lactaldehyde, curated)	Ana_soe-MF00844-Arginine biosynthesis (ornithine to arginine)	-0.4923	0.0142	Ana_soe	Ana_soe	MF0106	MF00844	1,2 propnaediol production I (lactaldehyde, curated)	Arginine biosynthesis (ornithine to arginine)	-0.4371	0.007	0.0553	FALSE	0
Ana_soe-MF00025-Tyrosine biosynthesis (chorismate to tyrosine)	Ana_soe-MF0048-serine degradation	-0.4922	0.0142	Ana_soe	Ana_soe	MF00025	MF0048	Tyrosine biosynthesis (chorismate to tyrosine)	serine degradation	-0.5341	0.0232	0.0419	FALSE	0
Ana_soe-MF0078-lactaldehyde degradation	Ana_soe-MF00525-Lysine biosynthesis (acetyl-DAP pathway/ aspartate to lysine)	-0.4914	0.0141	Ana_soe	Ana_soe	MF0078	MF00525	lactaldehyde degradation	Lysine biosynthesis (acetyl-DAP pathway/ aspartate to lysine)	-0.5792	0.0377	0.0877	FALSE	0
Ana_soe-MF0106-1,2 propnaediol production I (lactaldehyde, curated)	Ana_soe-MF00525-Lysine biosynthesis (acetyl-DAP pathway/ aspartate to lysine)	-0.4914	0.0141	Ana_soe	Ana_soe	MF0106	MF00525	1,2 propnaediol production I (lactaldehyde, curated)	Lysine biosynthesis (acetyl-DAP pathway/ aspartate to lysine)	-0.5792	0.0377	0.0877	FALSE	0
Ana_soe-MF00017-Methionine biosynthesis (apartate to homoserine to methionine)	Ana_soe-MF0087-acetyl-CoA to crotonyl-CoA	-0.4907	0.014	Ana_soe	Ana_soe	MF00017	MF0087	Methionine biosynthesis (apartate to homoserine to methionine)	acetyl-CoA to crotonyl-CoA	-0.5879	0.0413	0.0972	FALSE	0
Ana_soe-MF0107-1,2 propnaediol production I (Hydroxyacetone, curated)	Ana_soe-MF00075-acetate to acetyl-CoA II	0.4845	0.0129	Ana_soe	Ana_soe	MF0107	MF00075	1,2 propnaediol production I (Hydroxyacetone, curated)	acetate to acetyl-CoA II	0.5534	0.0287	0.0689	FALSE	0
Ana_soe-MF00019-Valine or isoleucine biosynthesis (pyruvate to valine or 2-oxobutanoate to isoleucine)	Ana_soe-MF0017-galactose degradation	-0.4834	0.0128	Ana_soe	Ana_soe	MF00019	MF0017	Valine or isoleucine biosynthesis (pyruvate to valine or 2-oxobutanoate to isoleucine)	galactose degradation	-0.4569	0.0091	0.0266	FALSE	0
Ana_soe-MF00527-Lysine biosynthesis (DAP aminotransferase pathway/ aspartate to lysine)	Ana_soe-MF0013-allose degradation	-0.4819	0.0125	Ana_soe	Ana_soe	MF00527	MF0013	Lysine biosynthesis (DAP aminotransferase pathway/ aspartate to lysine)	allose degradation	-0.5439	0.0259	0.062	FALSE	0
Ana_soe-MF00026-Histidine biosynthesis (PRPP to histidine)	Ana_soe-MF00609-Cysteine biosynthesis (methionine to cysteine)	0.4788	0.0121	Ana_soe	Ana_soe	MF00026	MF00609	Histidine biosynthesis (PRPP to histidine)	Cysteine biosynthesis (methionine to cysteine)	0.4376	0.007	0.0413	FALSE	0
Ana_soe-MF00527-Lysine biosynthesis (DAP aminotransferase pathway/ aspartate to lysine)	Ana_soe-MF0087-acetyl-CoA to crotonyl-CoA	-0.4776	0.0119	Ana_soe	Ana_soe	MF00527	MF0087	Lysine biosynthesis (DAP aminotransferase pathway/ aspartate to lysine)	acetyl-CoA to crotonyl-CoA	-0.5297	0.0221	0.0521	FALSE	0
Ana_soe-MF0078-lactaldehyde degradation	Ana_soe-MF0047-glutamine degradation II	-0.4772	0.0118	Ana_soe	Ana_soe	MF0078	MF0047	lactaldehyde degradation	glutamine degradation II	-0.495	0.0147	0.0178	FALSE	0
Ana_soe-MF0106-1,2 propnaediol production I (lactaldehyde, curated)	Ana_soe-MF0047-glutamine degradation II	-0.4772	0.0118	Ana_soe	Ana_soe	MF0106	MF0047	1,2 propnaediol production I (lactaldehyde, curated)	glutamine degradation II	-0.495	0.0147	0.0178	FALSE	0
Ana_soe-MF0068-glycolysis (pay-off phase)	Ana_soe-MF0065-Bifidobacterium shunt	0.477	0.0118	Ana_soe	Ana_soe	MF0068	MF0065	glycolysis (pay-off phase)	Bifidobacterium shunt	0.3959	0.0038	0.0811	FALSE	0
Ana_soe-MF0068-glycolysis (pay-off phase)	Ana_soe-MF0071-pentose phosphate pathway (non-oxidative branch)	0.477	0.0118	Ana_soe	Ana_soe	MF0068	MF0071	glycolysis (pay-off phase)	pentose phosphate pathway (non-oxidative branch)	0.3959	0.0038	0.0811	FALSE	0
Ana_soe-MF0074-pyruvate:formate lyase	Ana_soe-MF0013-allose degradation	-0.4746	0.0114	Ana_soe	Ana_soe	MF0074	MF0013	pyruvate:formate lyase	allose degradation	-0.5768	0.0368	0.1022	FALSE	0
Ana_soe-MF00525-Lysine biosynthesis (acetyl-DAP pathway/ aspartate to lysine)	Ana_soe-MF0055-arginine degradation V	0.4731	0.0112	Ana_soe	Ana_soe	MF00525	MF0055	Lysine biosynthesis (acetyl-DAP pathway/ aspartate to lysine)	arginine degradation V	0.6044	0.0487	0.1313	FALSE	0
Ana_soe-MF00026-Histidine biosynthesis (PRPP to histidine)	Ana_soe-MF0108-propionate production IV (1,2-PD)	-0.4729	0.0112	Ana_soe	Ana_soe	MF00026	MF0108	Histidine biosynthesis (PRPP to histidine)	propionate production IV (1,2-PD)	-0.4329	0.0066	0.04	FALSE	0
Ana_soe-MF00015-Proline biosynthesis (glutamate to proline)	Ana_soe-MF0002-fructan degradation (curated, FOS)	-0.4725	0.0111	Ana_soe	Ana_soe	MF00015	MF0002	Proline biosynthesis (glutamate to proline)	fructan degradation (curated, FOS)	0.155	0	0.6275	TRUE	0
Ana_soe-MF0048-serine degradation	Ana_soe-MF0055-arginine degradation V	-0.471	0.0109	Ana_soe	Ana_soe	MF0048	MF0055	serine degradation	arginine degradation V	-0.3598	0.0022	0.1112	FALSE	0
Ana_soe-MF00570-Isoleucine biosynthesis (threonine to 2-oxobutanoate to isoleucine)	Ana_soe-MF0049-threonine degradation I	0.471	0.0109	Ana_soe	Ana_soe	MF00570	MF0049	Isoleucine biosynthesis (threonine to 2-oxobutanoate to isoleucine)	threonine degradation I	0.5104	0.0177	0.0394	FALSE	0.222222
Ana_soe-MF00609-Cysteine biosynthesis (methionine to cysteine)	Ana_soe-MF0108-propionate production IV (1,2-PD)	-0.4705	0.0108	Ana_soe	Ana_soe	MF00609	MF0108	Cysteine biosynthesis (methionine to cysteine)	propionate production IV (1,2-PD)	-0.417	0.0053	0.0535	FALSE	0
Ana_soe-MF0028-aspartate degradation I	Ana_soe-MF00017-Methionine biosynthesis (apartate to homoserine to methionine)	0.47	0.0108	Ana_soe	Ana_soe	MF0028	MF00017	aspartate degradation I	Methionine biosynthesis (apartate to homoserine to methionine)	0.4919	0.0142	0.0218	FALSE	0
Ana_soe-MF0026-tyrosine degradation I	Ana_soe-MF00017-Methionine biosynthesis (apartate to homoserine to methionine)	0.47	0.0108	Ana_soe	Ana_soe	MF0026	MF00017	tyrosine degradation I	Methionine biosynthesis (apartate to homoserine to methionine)	0.4919	0.0142	0.0218	FALSE	0
Ana_soe-MF00017-Methionine biosynthesis (apartate to homoserine to methionine)	Ana_soe-MF0045-cysteine degradation II	0.47	0.0108	Ana_soe	Ana_soe	MF00017	MF0045	Methionine biosynthesis (apartate to homoserine to methionine)	cysteine degradation II	0.4919	0.0142	0.0218	FALSE	0
Ana_soe-MF00020-Serine biosynthesis (glycerate-3P to serine)	Ana_soe-MF00844-Arginine biosynthesis (ornithine to arginine)	0.4686	0.0106	Ana_soe	Ana_soe	MF00020	MF00844	Serine biosynthesis (glycerate-3P to serine)	Arginine biosynthesis (ornithine to arginine)	0.4208	0.0056	0.0477	FALSE	0
Ana_soe-MF0078-lactaldehyde degradation	Ana_soe-MF00017-Methionine biosynthesis (apartate to homoserine to methionine)	-0.4678	0.0105	Ana_soe	Ana_soe	MF0078	MF00017	lactaldehyde degradation	Methionine biosynthesis (apartate to homoserine to methionine)	-0.5748	0.0361	0.107	FALSE	0
Ana_soe-MF00017-Methionine biosynthesis (apartate to homoserine to methionine)	Ana_soe-MF0106-1,2 propnaediol production I (lactaldehyde, curated)	-0.4678	0.0105	Ana_soe	Ana_soe	MF00017	MF0106	Methionine biosynthesis (apartate to homoserine to methionine)	1,2 propnaediol production I (lactaldehyde, curated)	-0.5748	0.0361	0.107	FALSE	0
Ana_soe-MF0074-pyruvate:formate lyase	Ana_soe-MF00075-acetate to acetyl-CoA II	-0.4674	0.0104	Ana_soe	Ana_soe	MF0074	MF00075	pyruvate:formate lyase	acetate to acetyl-CoA II	-0.5447	0.0261	0.0772	FALSE	0
Ana_soe-MF0060-glycerol degradation I	Ana_soe-MF0074-pyruvate:formate lyase	-0.4668	0.0104	Ana_soe	Ana_soe	MF0060	MF0074	glycerol degradation I	pyruvate:formate lyase	-0.5009	0.0158	0.0341	FALSE	0
Ana_soe-MF0060-glycerol degradation I	Ana_soe-MF0104-lactate consumption III (lctABCDEF, Curated)	0.463	0.0099	Ana_soe	Ana_soe	MF0060	MF0104	glycerol degradation I	lactate consumption III (lctABCDEF, Curated)	0.3601	0.0022	0.1029	FALSE	0
Ana_soe-MF0028-aspartate degradation I	Ana_soe-MF00018-Threonine biosynthesis (aspartate to homoserine to threonine)	0.4625	0.0098	Ana_soe	Ana_soe	MF0028	MF00018	aspartate degradation I	Threonine biosynthesis (aspartate to homoserine to threonine)	0.5024	0.0161	0.0399	FALSE	0
Ana_soe-MF0026-tyrosine degradation I	Ana_soe-MF00018-Threonine biosynthesis (aspartate to homoserine to threonine)	0.4625	0.0098	Ana_soe	Ana_soe	MF0026	MF00018	tyrosine degradation I	Threonine biosynthesis (aspartate to homoserine to threonine)	0.5024	0.0161	0.0399	FALSE	0
Ana_soe-MF00018-Threonine biosynthesis (aspartate to homoserine to threonine)	Ana_soe-MF0045-cysteine degradation II	0.4625	0.0098	Ana_soe	Ana_soe	MF00018	MF0045	Threonine biosynthesis (aspartate to homoserine to threonine)	cysteine degradation II	0.5024	0.0161	0.0399	FALSE	0
Ana_soe-MF00026-Histidine biosynthesis (PRPP to histidine)	Ana_soe-MF0092-lactate production	0.4608	0.0096	Ana_soe	Ana_soe	MF00026	MF0092	Histidine biosynthesis (PRPP to histidine)	lactate production	0.4687	0.0106	0.0079	FALSE	0
Ana_soe-MF0010-sucrose degradation I	Ana_soe-MF00075-acetate to acetyl-CoA II	-0.4598	0.0095	Ana_soe	Ana_soe	MF0010	MF00075	sucrose degradation I	acetate to acetyl-CoA II	-0.5982	0.0458	0.1384	FALSE	0
Ana_soe-MF00016-Lysine biosynthesis (succinyl-DAP pathway/aspartate to lysine)	Ana_soe-MF00844-Arginine biosynthesis (ornithine to arginine)	0.4597	0.0094	Ana_soe	Ana_soe	MF00016	MF00844	Lysine biosynthesis (succinyl-DAP pathway/aspartate to lysine)	Arginine biosynthesis (ornithine to arginine)	0.4736	0.0113	0.0139	FALSE	0
Ana_soe-MF0060-glycerol degradation I	Ana_soe-MF0108-propionate production IV (1,2-PD)	0.4592	0.0094	Ana_soe	Ana_soe	MF0060	MF0108	glycerol degradation I	propionate production IV (1,2-PD)	0.5441	0.026	0.0849	FALSE	0
Ana_soe-MF0047-glutamine degradation II	Ana_soe-MF0014-arabinose degradation	0.4579	0.0092	Ana_soe	Ana_soe	MF0047	MF0014	glutamine degradation II	arabinose degradation	0.4674	0.0104	0.0095	FALSE	0
Ana_soe-MF0065-Bifidobacterium shunt	Ana_soe-MF00609-Cysteine biosynthesis (methionine to cysteine)	0.4554	0.0089	Ana_soe	Ana_soe	MF0065	MF00609	Bifidobacterium shunt	Cysteine biosynthesis (methionine to cysteine)	0.3892	0.0035	0.0662	FALSE	0
Ana_soe-MF0071-pentose phosphate pathway (non-oxidative branch)	Ana_soe-MF00609-Cysteine biosynthesis (methionine to cysteine)	0.4554	0.0089	Ana_soe	Ana_soe	MF0071	MF00609	pentose phosphate pathway (non-oxidative branch)	Cysteine biosynthesis (methionine to cysteine)	0.3892	0.0035	0.0662	FALSE	0
Bac_ova-MF0028-aspartate degradation I	Bac_ova-MF0045-cysteine degradation II	1	1	Bac_ova	Bac_ova	MF0028	MF0045	aspartate degradation I	cysteine degradation II	1	1	0	FALSE	0.75
Bac_ova-MF0065-Bifidobacterium shunt	Bac_ova-MF0071-pentose phosphate pathway (non-oxidative branch)	1	1	Bac_ova	Bac_ova	MF0065	MF0071	Bifidobacterium shunt	pentose phosphate pathway (non-oxidative branch)	1	1	0	FALSE	0.75
Bac_ova-MF0074-pyruvate:formate lyase	Bac_ova-MF0049-threonine degradation I	1	1	Bac_ova	Bac_ova	MF0074	MF0049	pyruvate:formate lyase	threonine degradation I	1	1	0	FALSE	0.333333
Bac_ova-MF0073-pyruvate:ferredoxin oxidoreductase	Bac_ova-MGB044-Acetate synthesis II	1	1	Bac_ova	Bac_ova	MF0073	MGB044	pyruvate:ferredoxin oxidoreductase	Acetate synthesis II	1	1	0	FALSE	0.714286
Bac_ova-MF0073-pyruvate:ferredoxin oxidoreductase	Bac_ova-MGB045-Acetate synthesis III	1	1	Bac_ova	Bac_ova	MF0073	MGB045	pyruvate:ferredoxin oxidoreductase	Acetate synthesis III	1	1	0	FALSE	0.714286
Bac_ova-MGB044-Acetate synthesis II	Bac_ova-MGB045-Acetate synthesis III	1	1	Bac_ova	Bac_ova	MGB044	MGB045	Acetate synthesis II	Acetate synthesis III	1	1	0	FALSE	0.75
Bac_ova-MF00019-Valine or isoleucine biosynthesis (pyruvate to valine or 2-oxobutanoate to isoleucine)	Bac_ova-MF00570-Isoleucine biosynthesis (threonine to 2-oxobutanoate to isoleucine)	1	1	Bac_ova	Bac_ova	MF00019	MF00570	Valine or isoleucine biosynthesis (pyruvate to valine or 2-oxobutanoate to isoleucine)	Isoleucine biosynthesis (threonine to 2-oxobutanoate to isoleucine)	1	1	0	FALSE	0.75
Bac_ova-MF0022-galacturonate degradation I	Bac_ova-MF0004-pectin degradation II	0.9894	0.9379	Bac_ova	Bac_ova	MF0022	MF0004	galacturonate degradation I	pectin degradation II	0.9897	0.9398	0.0003	FALSE	0.1875
Bac_ova-MF0028-aspartate degradation I	Bac_ova-MF0026-tyrosine degradation I	0.9855	0.9159	Bac_ova	Bac_ova	MF0028	MF0026	aspartate degradation I	tyrosine degradation I	0.999	0.9938	0.0135	FALSE	0.428571
Bac_ova-MF0026-tyrosine degradation I	Bac_ova-MF0045-cysteine degradation II	0.9855	0.9159	Bac_ova	Bac_ova	MF0026	MF0045	tyrosine degradation I	cysteine degradation II	0.999	0.9938	0.0135	FALSE	0.375
Bac_ova-MF0031-glutamate degradation II	Bac_ova-MF0046-glutamine degradation I	0.9809	0.8905	Bac_ova	Bac_ova	MF0031	MF0046	glutamate degradation II	glutamine degradation I	0.9766	0.8674	0.0043	FALSE	0
Bac_ova-MF00526-Lysine biosynthesis (DAP dehydrogenase pathway/ aspartate to lysine)	Bac_ova-MF00525-Lysine biosynthesis (acetyl-DAP pathway/ aspartate to lysine)	0.9788	0.8794	Bac_ova	Bac_ova	MF00526	MF00525	Lysine biosynthesis (DAP dehydrogenase pathway/ aspartate to lysine)	Lysine biosynthesis (acetyl-DAP pathway/ aspartate to lysine)	0.9894	0.9383	0.0106	FALSE	0.384615
Bac_ova-MF00527-Lysine biosynthesis (DAP aminotransferase pathway/ aspartate to lysine)	Bac_ova-MF00525-Lysine biosynthesis (acetyl-DAP pathway/ aspartate to lysine)	0.9649	0.8068	Bac_ova	Bac_ova	MF00527	MF00525	Lysine biosynthesis (DAP aminotransferase pathway/ aspartate to lysine)	Lysine biosynthesis (acetyl-DAP pathway/ aspartate to lysine)	0.9611	0.7883	0.0037	FALSE	0.461538
Bac_ova-MF00016-Lysine biosynthesis (succinyl-DAP pathway/aspartate to lysine)	Bac_ova-MF00525-Lysine biosynthesis (acetyl-DAP pathway/ aspartate to lysine)	0.9636	0.8004	Bac_ova	Bac_ova	MF00016	MF00525	Lysine biosynthesis (succinyl-DAP pathway/aspartate to lysine)	Lysine biosynthesis (acetyl-DAP pathway/ aspartate to lysine)	0.9627	0.7959	0.0009	FALSE	0.375
Bac_ova-MF00527-Lysine biosynthesis (DAP aminotransferase pathway/ aspartate to lysine)	Bac_ova-MF00018-Threonine biosynthesis (aspartate to homoserine to threonine)	0.9558	0.7625	Bac_ova	Bac_ova	MF00527	MF00018	Lysine biosynthesis (DAP aminotransferase pathway/ aspartate to lysine)	Threonine biosynthesis (aspartate to homoserine to threonine)	0.9557	0.7621	0.0001	FALSE	0.25
Bac_ova-MF00024-Phenylalanine biosynthesis (chorismate to phenylalanine)	Bac_ova-MF00527-Lysine biosynthesis (DAP aminotransferase pathway/ aspartate to lysine)	0.9464	0.7184	Bac_ova	Bac_ova	MF00024	MF00527	Phenylalanine biosynthesis (chorismate to phenylalanine)	Lysine biosynthesis (DAP aminotransferase pathway/ aspartate to lysine)	0.9297	0.6459	0.0166	FALSE	0
Bac_ova-MF00018-Threonine biosynthesis (aspartate to homoserine to threonine)	Bac_ova-MF00017-Methionine biosynthesis (apartate to homoserine to methionine)	0.9408	0.6932	Bac_ova	Bac_ova	MF00018	MF00017	Threonine biosynthesis (aspartate to homoserine to threonine)	Methionine biosynthesis (apartate to homoserine to methionine)	0.955	0.7584	0.0142	FALSE	0.3125
Bac_ova-MF00527-Lysine biosynthesis (DAP aminotransferase pathway/ aspartate to lysine)	Bac_ova-MF00016-Lysine biosynthesis (succinyl-DAP pathway/aspartate to lysine)	0.9407	0.6932	Bac_ova	Bac_ova	MF00527	MF00016	Lysine biosynthesis (DAP aminotransferase pathway/ aspartate to lysine)	Lysine biosynthesis (succinyl-DAP pathway/aspartate to lysine)	0.9344	0.6654	0.0064	FALSE	0.642857
Bac_ova-MF00024-Phenylalanine biosynthesis (chorismate to phenylalanine)	Bac_ova-MF00018-Threonine biosynthesis (aspartate to homoserine to threonine)	0.9378	0.6805	Bac_ova	Bac_ova	MF00024	MF00018	Phenylalanine biosynthesis (chorismate to phenylalanine)	Threonine biosynthesis (aspartate to homoserine to threonine)	0.9475	0.7235	0.0096	FALSE	0
Bac_ova-MF00526-Lysine biosynthesis (DAP dehydrogenase pathway/ aspartate to lysine)	Bac_ova-MF00527-Lysine biosynthesis (DAP aminotransferase pathway/ aspartate to lysine)	0.936	0.6723	Bac_ova	Bac_ova	MF00526	MF00527	Lysine biosynthesis (DAP dehydrogenase pathway/ aspartate to lysine)	Lysine biosynthesis (DAP aminotransferase pathway/ aspartate to lysine)	0.9454	0.7141	0.0095	FALSE	0.727273
Bac_ova-MF00018-Threonine biosynthesis (aspartate to homoserine to threonine)	Bac_ova-MF00016-Lysine biosynthesis (succinyl-DAP pathway/aspartate to lysine)	0.9173	0.5957	Bac_ova	Bac_ova	MF00018	MF00016	Threonine biosynthesis (aspartate to homoserine to threonine)	Lysine biosynthesis (succinyl-DAP pathway/aspartate to lysine)	0.8924	0.5051	0.0249	FALSE	0.210526
Bac_ova-MF00026-Histidine biosynthesis (PRPP to histidine)	Bac_ova-MF00019-Valine or isoleucine biosynthesis (pyruvate to valine or 2-oxobutanoate to isoleucine)	0.9171	0.595	Bac_ova	Bac_ova	MF00026	MF00019	Histidine biosynthesis (PRPP to histidine)	Valine or isoleucine biosynthesis (pyruvate to valine or 2-oxobutanoate to isoleucine)	0.9127	0.5782	0.0044	FALSE	0
Bac_ova-MF00026-Histidine biosynthesis (PRPP to histidine)	Bac_ova-MF00570-Isoleucine biosynthesis (threonine to 2-oxobutanoate to isoleucine)	0.9171	0.595	Bac_ova	Bac_ova	MF00026	MF00570	Histidine biosynthesis (PRPP to histidine)	Isoleucine biosynthesis (threonine to 2-oxobutanoate to isoleucine)	0.9127	0.5782	0.0044	FALSE	0
Bac_ova-MF00526-Lysine biosynthesis (DAP dehydrogenase pathway/ aspartate to lysine)	Bac_ova-MF00016-Lysine biosynthesis (succinyl-DAP pathway/aspartate to lysine)	0.9136	0.5813	Bac_ova	Bac_ova	MF00526	MF00016	Lysine biosynthesis (DAP dehydrogenase pathway/ aspartate to lysine)	Lysine biosynthesis (succinyl-DAP pathway/aspartate to lysine)	0.9495	0.733	0.036	FALSE	0.571429
Bac_ova-MF00018-Threonine biosynthesis (aspartate to homoserine to threonine)	Bac_ova-MF00525-Lysine biosynthesis (acetyl-DAP pathway/ aspartate to lysine)	0.9119	0.5752	Bac_ova	Bac_ova	MF00018	MF00525	Threonine biosynthesis (aspartate to homoserine to threonine)	Lysine biosynthesis (acetyl-DAP pathway/ aspartate to lysine)	0.9042	0.5467	0.0077	FALSE	0.117647
Bac_ova-MF00024-Phenylalanine biosynthesis (chorismate to phenylalanine)	Bac_ova-MF00016-Lysine biosynthesis (succinyl-DAP pathway/aspartate to lysine)	0.9119	0.575	Bac_ova	Bac_ova	MF00024	MF00016	Phenylalanine biosynthesis (chorismate to phenylalanine)	Lysine biosynthesis (succinyl-DAP pathway/aspartate to lysine)	0.8821	0.4711	0.0298	FALSE	0
Bac_ova-MF0070-pentose phosphate pathway (oxidative phase)	Bac_ova-MF0029-aspartate degradation II	0.9057	0.552	Bac_ova	Bac_ova	MF0070	MF0029	pentose phosphate pathway (oxidative phase)	aspartate degradation II	0.9045	0.5476	0.0012	FALSE	0
Bac_ova-MF0018-mannose degradation	Bac_ova-MF0095-propionate production III (fromGBMs)	0.9046	0.548	Bac_ova	Bac_ova	MF0018	MF0095	mannose degradation	propionate production III (fromGBMs)	0.8255	0.3164	0.0791	FALSE	0
Bac_ova-MF00024-Phenylalanine biosynthesis (chorismate to phenylalanine)	Bac_ova-MF00525-Lysine biosynthesis (acetyl-DAP pathway/ aspartate to lysine)	0.8991	0.5281	Bac_ova	Bac_ova	MF00024	MF00525	Phenylalanine biosynthesis (chorismate to phenylalanine)	Lysine biosynthesis (acetyl-DAP pathway/ aspartate to lysine)	0.8613	0.4081	0.0378	FALSE	0
Bac_ova-MF0068-glycolysis (pay-off phase)	Bac_ova-MF0019-rhamnose degradation	-0.8927	0.5062	Bac_ova	Bac_ova	MF0068	MF0019	glycolysis (pay-off phase)	rhamnose degradation	-0.8914	0.5016	0.0014	FALSE	0
Bac_ova-MF0075-acetate to acetyl-CoA	Bac_ova-MF0017-galactose degradation	0.8925	0.5053	Bac_ova	Bac_ova	MF0075	MF0017	acetate to acetyl-CoA	galactose degradation	0.8659	0.4215	0.0266	FALSE	0
Bac_ova-MF00024-Phenylalanine biosynthesis (chorismate to phenylalanine)	Bac_ova-MF00017-Methionine biosynthesis (apartate to homoserine to methionine)	0.8883	0.4913	Bac_ova	Bac_ova	MF00024	MF00017	Phenylalanine biosynthesis (chorismate to phenylalanine)	Methionine biosynthesis (apartate to homoserine to methionine)	0.8896	0.4956	0.0013	FALSE	0
Bac_ova-MF00527-Lysine biosynthesis (DAP aminotransferase pathway/ aspartate to lysine)	Bac_ova-MF00017-Methionine biosynthesis (apartate to homoserine to methionine)	0.8869	0.4867	Bac_ova	Bac_ova	MF00527	MF00017	Lysine biosynthesis (DAP aminotransferase pathway/ aspartate to lysine)	Methionine biosynthesis (apartate to homoserine to methionine)	0.8775	0.4565	0.0094	FALSE	0.3125
Bac_ova-MF00845-Arginine biosynthesis (glutamate to acetylcitrulline to arginine)	Bac_ova-MF00844-Arginine biosynthesis (ornithine to arginine)	0.8843	0.4782	Bac_ova	Bac_ova	MF00845	MF00844	Arginine biosynthesis (glutamate to acetylcitrulline to arginine)	Arginine biosynthesis (ornithine to arginine)	0.818	0.2996	0.0663	FALSE	0.222222
Bac_ova-MF00526-Lysine biosynthesis (DAP dehydrogenase pathway/ aspartate to lysine)	Bac_ova-MF00018-Threonine biosynthesis (aspartate to homoserine to threonine)	0.8773	0.4561	Bac_ova	Bac_ova	MF00526	MF00018	Lysine biosynthesis (DAP dehydrogenase pathway/ aspartate to lysine)	Threonine biosynthesis (aspartate to homoserine to threonine)	0.8932	0.5077	0.0158	FALSE	0.266667
Bac_ova-MF0063-glyoxylate bypass	Bac_ova-MF0070-pentose phosphate pathway (oxidative phase)	0.8763	0.4528	Bac_ova	Bac_ova	MF0063	MF0070	glyoxylate bypass	pentose phosphate pathway (oxidative phase)	0.8646	0.4177	0.0117	FALSE	0
Bac_ova-MF00024-Phenylalanine biosynthesis (chorismate to phenylalanine)	Bac_ova-MF00526-Lysine biosynthesis (DAP dehydrogenase pathway/ aspartate to lysine)	0.8761	0.4521	Bac_ova	Bac_ova	MF00024	MF00526	Phenylalanine biosynthesis (chorismate to phenylalanine)	Lysine biosynthesis (DAP dehydrogenase pathway/ aspartate to lysine)	0.8512	0.3804	0.0248	FALSE	0
Bac_ova-MF00017-Methionine biosynthesis (apartate to homoserine to methionine)	Bac_ova-MF00525-Lysine biosynthesis (acetyl-DAP pathway/ aspartate to lysine)	0.8663	0.4227	Bac_ova	Bac_ova	MF00017	MF00525	Methionine biosynthesis (apartate to homoserine to methionine)	Lysine biosynthesis (acetyl-DAP pathway/ aspartate to lysine)	0.8569	0.3959	0.0094	FALSE	0.111111
Bac_ova-MF00026-Histidine biosynthesis (PRPP to histidine)	Bac_ova-MF00527-Lysine biosynthesis (DAP aminotransferase pathway/ aspartate to lysine)	0.8613	0.4083	Bac_ova	Bac_ova	MF00026	MF00527	Histidine biosynthesis (PRPP to histidine)	Lysine biosynthesis (DAP aminotransferase pathway/ aspartate to lysine)	0.8806	0.4662	0.0193	FALSE	0
Bac_ova-MF00526-Lysine biosynthesis (DAP dehydrogenase pathway/ aspartate to lysine)	Bac_ova-MF00017-Methionine biosynthesis (apartate to homoserine to methionine)	0.8601	0.4048	Bac_ova	Bac_ova	MF00526	MF00017	Lysine biosynthesis (DAP dehydrogenase pathway/ aspartate to lysine)	Methionine biosynthesis (apartate to homoserine to methionine)	0.8584	0.4002	0.0017	FALSE	0.333333
Bac_ova-MF0078-lactaldehyde degradation	Bac_ova-MF0106-1,2 propnaediol production I (lactaldehyde, curated)	0.8593	0.4025	Bac_ova	Bac_ova	MF0078	MF0106	lactaldehyde degradation	1,2 propnaediol production I (lactaldehyde, curated)	0.877	0.4549	0.0177	FALSE	0.142857
Bac_ova-MF00016-Lysine biosynthesis (succinyl-DAP pathway/aspartate to lysine)	Bac_ova-MF00017-Methionine biosynthesis (apartate to homoserine to methionine)	0.8576	0.3979	Bac_ova	Bac_ova	MF00016	MF00017	Lysine biosynthesis (succinyl-DAP pathway/aspartate to lysine)	Methionine biosynthesis (apartate to homoserine to methionine)	0.868	0.4275	0.0103	FALSE	0.263158
Bac_ova-MF0034-alanine degradation II	Bac_ova-MF0011-sucrose degradation II	0.8541	0.3881	Bac_ova	Bac_ova	MF0034	MF0011	alanine degradation II	sucrose degradation II	0.8039	0.2698	0.0502	FALSE	0
Bac_ova-MF0070-pentose phosphate pathway (oxidative phase)	Bac_ova-MF0092-lactate production	0.8538	0.3875	Bac_ova	Bac_ova	MF0070	MF0092	pentose phosphate pathway (oxidative phase)	lactate production	0.8515	0.3811	0.0024	FALSE	0
Bac_ova-MF0104-lactate consumption III (lctABCDEF, Curated)	Bac_ova-MF0070-pentose phosphate pathway (oxidative phase)	0.8511	0.3801	Bac_ova	Bac_ova	MF0104	MF0070	lactate consumption III (lctABCDEF, Curated)	pentose phosphate pathway (oxidative phase)	0.8667	0.4238	0.0156	FALSE	0
Bac_ova-MF00024-Phenylalanine biosynthesis (chorismate to phenylalanine)	Bac_ova-MF00019-Valine or isoleucine biosynthesis (pyruvate to valine or 2-oxobutanoate to isoleucine)	0.8489	0.3741	Bac_ova	Bac_ova	MF00024	MF00019	Phenylalanine biosynthesis (chorismate to phenylalanine)	Valine or isoleucine biosynthesis (pyruvate to valine or 2-oxobutanoate to isoleucine)	0.8618	0.4096	0.0129	FALSE	0
Bac_ova-MF00024-Phenylalanine biosynthesis (chorismate to phenylalanine)	Bac_ova-MF00570-Isoleucine biosynthesis (threonine to 2-oxobutanoate to isoleucine)	0.8489	0.3741	Bac_ova	Bac_ova	MF00024	MF00570	Phenylalanine biosynthesis (chorismate to phenylalanine)	Isoleucine biosynthesis (threonine to 2-oxobutanoate to isoleucine)	0.8618	0.4096	0.0129	FALSE	0
Bac_ova-MF0005-starch degradation	Bac_ova-MF0011-sucrose degradation II	0.845	0.3641	Bac_ova	Bac_ova	MF0005	MF0011	starch degradation	sucrose degradation II	0.8342	0.3371	0.0108	FALSE	0
Bac_ova-MF00026-Histidine biosynthesis (PRPP to histidine)	Bac_ova-MF00018-Threonine biosynthesis (aspartate to homoserine to threonine)	0.8446	0.363	Bac_ova	Bac_ova	MF00026	MF00018	Histidine biosynthesis (PRPP to histidine)	Threonine biosynthesis (aspartate to homoserine to threonine)	0.8723	0.4406	0.0277	FALSE	0
Bac_ova-MF0051-arginine degradation I	Bac_ova-MF0017-galactose degradation	0.8388	0.3482	Bac_ova	Bac_ova	MF0051	MF0017	arginine degradation I	galactose degradation	0.8438	0.3608	0.005	FALSE	0
Bac_ova-MF0078-lactaldehyde degradation	Bac_ova-MF0014-arabinose degradation	0.8382	0.3468	Bac_ova	Bac_ova	MF0078	MF0014	lactaldehyde degradation	arabinose degradation	0.5985	0.0459	0.2397	FALSE	0
Bac_ova-MF00026-Histidine biosynthesis (PRPP to histidine)	Bac_ova-MF00024-Phenylalanine biosynthesis (chorismate to phenylalanine)	0.8381	0.3466	Bac_ova	Bac_ova	MF00026	MF00024	Histidine biosynthesis (PRPP to histidine)	Phenylalanine biosynthesis (chorismate to phenylalanine)	0.8829	0.4736	0.0448	FALSE	0
Bac_ova-MF00026-Histidine biosynthesis (PRPP to histidine)	Bac_ova-MF00017-Methionine biosynthesis (apartate to homoserine to methionine)	0.8351	0.3392	Bac_ova	Bac_ova	MF00026	MF00017	Histidine biosynthesis (PRPP to histidine)	Methionine biosynthesis (apartate to homoserine to methionine)	0.843	0.3589	0.0079	FALSE	0
Bac_ova-MF0078-lactaldehyde degradation	Bac_ova-MF0011-sucrose degradation II	0.8333	0.3348	Bac_ova	Bac_ova	MF0078	MF0011	lactaldehyde degradation	sucrose degradation II	0.8157	0.2946	0.0176	FALSE	0
Bac_ova-MF0103-mucin degradation	Bac_ova-MF0006-lactose degradation	0.8314	0.3304	Bac_ova	Bac_ova	MF0103	MF0006	mucin degradation	lactose degradation	0.845	0.3641	0.0136	FALSE	0
Bac_ova-MF0063-glyoxylate bypass	Bac_ova-MF0104-lactate consumption III (lctABCDEF, Curated)	0.8303	0.3276	Bac_ova	Bac_ova	MF0063	MF0104	glyoxylate bypass	lactate consumption III (lctABCDEF, Curated)	0.8033	0.2688	0.0269	FALSE	0
Bac_ova-MF00527-Lysine biosynthesis (DAP aminotransferase pathway/ aspartate to lysine)	Bac_ova-MF00019-Valine or isoleucine biosynthesis (pyruvate to valine or 2-oxobutanoate to isoleucine)	0.8302	0.3275	Bac_ova	Bac_ova	MF00527	MF00019	Lysine biosynthesis (DAP aminotransferase pathway/ aspartate to lysine)	Valine or isoleucine biosynthesis (pyruvate to valine or 2-oxobutanoate to isoleucine)	0.8595	0.403	0.0292	FALSE	0
Bac_ova-MF00527-Lysine biosynthesis (DAP aminotransferase pathway/ aspartate to lysine)	Bac_ova-MF00570-Isoleucine biosynthesis (threonine to 2-oxobutanoate to isoleucine)	0.8302	0.3275	Bac_ova	Bac_ova	MF00527	MF00570	Lysine biosynthesis (DAP aminotransferase pathway/ aspartate to lysine)	Isoleucine biosynthesis (threonine to 2-oxobutanoate to isoleucine)	0.8595	0.403	0.0292	FALSE	0
Bac_ova-MF0034-alanine degradation II	Bac_ova-MF0050-threonine degradation II	0.8128	0.2883	Bac_ova	Bac_ova	MF0034	MF0050	alanine degradation II	threonine degradation II	0.8108	0.2841	0.002	FALSE	0
Bac_ova-MF00026-Histidine biosynthesis (PRPP to histidine)	Bac_ova-MF00016-Lysine biosynthesis (succinyl-DAP pathway/aspartate to lysine)	0.8124	0.2875	Bac_ova	Bac_ova	MF00026	MF00016	Histidine biosynthesis (PRPP to histidine)	Lysine biosynthesis (succinyl-DAP pathway/aspartate to lysine)	0.8458	0.3662	0.0334	FALSE	0
Bac_ova-MF0104-lactate consumption III (lctABCDEF, Curated)	Bac_ova-MF0068-glycolysis (pay-off phase)	0.8065	0.2752	Bac_ova	Bac_ova	MF0104	MF0068	lactate consumption III (lctABCDEF, Curated)	glycolysis (pay-off phase)	0.8782	0.4589	0.0717	FALSE	0
Bac_ova-MF0005-starch degradation	Bac_ova-MF0014-arabinose degradation	0.8057	0.2736	Bac_ova	Bac_ova	MF0005	MF0014	starch degradation	arabinose degradation	0.7068	0.1247	0.0989	FALSE	0
Bac_ova-MF0070-pentose phosphate pathway (oxidative phase)	Bac_ova-MF0051-arginine degradation I	-0.8046	0.2713	Bac_ova	Bac_ova	MF0070	MF0051	pentose phosphate pathway (oxidative phase)	arginine degradation I	-0.7727	0.2129	0.0319	FALSE	0
Bac_ova-MF0014-arabinose degradation	Bac_ova-MF0011-sucrose degradation II	0.8043	0.2707	Bac_ova	Bac_ova	MF0014	MF0011	arabinose degradation	sucrose degradation II	0.7609	0.194	0.0434	FALSE	0
Bac_ova-MF0103-mucin degradation	Bac_ova-MF00526-Lysine biosynthesis (DAP dehydrogenase pathway/ aspartate to lysine)	-0.8034	0.2689	Bac_ova	Bac_ova	MF0103	MF00526	mucin degradation	Lysine biosynthesis (DAP dehydrogenase pathway/ aspartate to lysine)	-0.8069	0.2761	0.0036	FALSE	0
Bac_ova-MF0075-acetate to acetyl-CoA	Bac_ova-MF0073-pyruvate:ferredoxin oxidoreductase	0.8013	0.2646	Bac_ova	Bac_ova	MF0075	MF0073	acetate to acetyl-CoA	pyruvate:ferredoxin oxidoreductase	0.738	0.1615	0.0633	FALSE	0
Bac_ova-MF0075-acetate to acetyl-CoA	Bac_ova-MGB044-Acetate synthesis II	0.8013	0.2646	Bac_ova	Bac_ova	MF0075	MGB044	acetate to acetyl-CoA	Acetate synthesis II	0.738	0.1615	0.0633	FALSE	0.125
Bac_ova-MF0075-acetate to acetyl-CoA	Bac_ova-MGB045-Acetate synthesis III	0.8013	0.2646	Bac_ova	Bac_ova	MF0075	MGB045	acetate to acetyl-CoA	Acetate synthesis III	0.738	0.1615	0.0633	FALSE	0
Bac_ova-MF00018-Threonine biosynthesis (aspartate to homoserine to threonine)	Bac_ova-MF00019-Valine or isoleucine biosynthesis (pyruvate to valine or 2-oxobutanoate to isoleucine)	0.8001	0.2624	Bac_ova	Bac_ova	MF00018	MF00019	Threonine biosynthesis (aspartate to homoserine to threonine)	Valine or isoleucine biosynthesis (pyruvate to valine or 2-oxobutanoate to isoleucine)	0.845	0.3641	0.0449	FALSE	0
Bac_ova-MF00018-Threonine biosynthesis (aspartate to homoserine to threonine)	Bac_ova-MF00570-Isoleucine biosynthesis (threonine to 2-oxobutanoate to isoleucine)	0.8001	0.2624	Bac_ova	Bac_ova	MF00018	MF00570	Threonine biosynthesis (aspartate to homoserine to threonine)	Isoleucine biosynthesis (threonine to 2-oxobutanoate to isoleucine)	0.845	0.3641	0.0449	FALSE	0
Bac_ova-MF00026-Histidine biosynthesis (PRPP to histidine)	Bac_ova-MF00525-Lysine biosynthesis (acetyl-DAP pathway/ aspartate to lysine)	0.7999	0.2619	Bac_ova	Bac_ova	MF00026	MF00525	Histidine biosynthesis (PRPP to histidine)	Lysine biosynthesis (acetyl-DAP pathway/ aspartate to lysine)	0.8106	0.2836	0.0107	FALSE	0
Bac_ova-MF0104-lactate consumption III (lctABCDEF, Curated)	Bac_ova-MF0029-aspartate degradation II	0.7967	0.2557	Bac_ova	Bac_ova	MF0104	MF0029	lactate consumption III (lctABCDEF, Curated)	aspartate degradation II	0.8134	0.2896	0.0167	FALSE	0
Bac_ova-MF0034-alanine degradation II	Bac_ova-MF0005-starch degradation	0.7952	0.2529	Bac_ova	Bac_ova	MF0034	MF0005	alanine degradation II	starch degradation	0.7521	0.181	0.0431	FALSE	0
Bac_ova-MF00019-Valine or isoleucine biosynthesis (pyruvate to valine or 2-oxobutanoate to isoleucine)	Bac_ova-MF00016-Lysine biosynthesis (succinyl-DAP pathway/aspartate to lysine)	0.794	0.2505	Bac_ova	Bac_ova	MF00019	MF00016	Valine or isoleucine biosynthesis (pyruvate to valine or 2-oxobutanoate to isoleucine)	Lysine biosynthesis (succinyl-DAP pathway/aspartate to lysine)	0.8268	0.3194	0.0328	FALSE	0
Bac_ova-MF00016-Lysine biosynthesis (succinyl-DAP pathway/aspartate to lysine)	Bac_ova-MF00570-Isoleucine biosynthesis (threonine to 2-oxobutanoate to isoleucine)	0.794	0.2505	Bac_ova	Bac_ova	MF00016	MF00570	Lysine biosynthesis (succinyl-DAP pathway/aspartate to lysine)	Isoleucine biosynthesis (threonine to 2-oxobutanoate to isoleucine)	0.8268	0.3194	0.0328	FALSE	0
Bac_ova-MF00024-Phenylalanine biosynthesis (chorismate to phenylalanine)	Bac_ova-MF0106-1,2 propnaediol production I (lactaldehyde, curated)	0.7934	0.2495	Bac_ova	Bac_ova	MF00024	MF0106	Phenylalanine biosynthesis (chorismate to phenylalanine)	1,2 propnaediol production I (lactaldehyde, curated)	0.8268	0.3194	0.0333	FALSE	0
Bac_ova-MF00019-Valine or isoleucine biosynthesis (pyruvate to valine or 2-oxobutanoate to isoleucine)	Bac_ova-MF00525-Lysine biosynthesis (acetyl-DAP pathway/ aspartate to lysine)	0.791	0.245	Bac_ova	Bac_ova	MF00019	MF00525	Valine or isoleucine biosynthesis (pyruvate to valine or 2-oxobutanoate to isoleucine)	Lysine biosynthesis (acetyl-DAP pathway/ aspartate to lysine)	0.8049	0.2719	0.0139	FALSE	0
Bac_ova-MF00570-Isoleucine biosynthesis (threonine to 2-oxobutanoate to isoleucine)	Bac_ova-MF00525-Lysine biosynthesis (acetyl-DAP pathway/ aspartate to lysine)	0.791	0.245	Bac_ova	Bac_ova	MF00570	MF00525	Isoleucine biosynthesis (threonine to 2-oxobutanoate to isoleucine)	Lysine biosynthesis (acetyl-DAP pathway/ aspartate to lysine)	0.8049	0.2719	0.0139	FALSE	0
Bac_ova-MF0075-acetate to acetyl-CoA	Bac_ova-MF0051-arginine degradation I	0.7904	0.2438	Bac_ova	Bac_ova	MF0075	MF0051	acetate to acetyl-CoA	arginine degradation I	0.7282	0.1491	0.0622	FALSE	0
Bac_ova-MF0078-lactaldehyde degradation	Bac_ova-MF0005-starch degradation	0.7898	0.2426	Bac_ova	Bac_ova	MF0078	MF0005	lactaldehyde degradation	starch degradation	0.7658	0.2016	0.024	FALSE	0
Bac_ova-MF0013-allose degradation	Bac_ova-MF0011-sucrose degradation II	0.7898	0.2426	Bac_ova	Bac_ova	MF0013	MF0011	allose degradation	sucrose degradation II	0.6744	0.0941	0.1154	FALSE	0
Bac_ova-MF0029-aspartate degradation II	Bac_ova-MF0092-lactate production	0.788	0.2394	Bac_ova	Bac_ova	MF0029	MF0092	aspartate degradation II	lactate production	0.8154	0.294	0.0275	FALSE	0
Bac_ova-MF0063-glyoxylate bypass	Bac_ova-MF0092-lactate production	0.7878	0.239	Bac_ova	Bac_ova	MF0063	MF0092	glyoxylate bypass	lactate production	0.7689	0.2066	0.0189	FALSE	0
Bac_ova-MF0068-glycolysis (pay-off phase)	Bac_ova-MF0070-pentose phosphate pathway (oxidative phase)	0.7876	0.2386	Bac_ova	Bac_ova	MF0068	MF0070	glycolysis (pay-off phase)	pentose phosphate pathway (oxidative phase)	0.8198	0.3036	0.0323	FALSE	0
Bac_ova-MF0095-propionate production III (fromGBMs)	Bac_ova-MF0017-galactose degradation	0.7806	0.2263	Bac_ova	Bac_ova	MF0095	MF0017	propionate production III (fromGBMs)	galactose degradation	0.7601	0.1929	0.0205	FALSE	0
Bac_ova-MF0067-glycolysis (preparatory phase)	Bac_ova-MF0073-pyruvate:ferredoxin oxidoreductase	0.7801	0.2253	Bac_ova	Bac_ova	MF0067	MF0073	glycolysis (preparatory phase)	pyruvate:ferredoxin oxidoreductase	0.7588	0.1909	0.0213	FALSE	0
Bac_ova-MF0067-glycolysis (preparatory phase)	Bac_ova-MGB044-Acetate synthesis II	0.7801	0.2253	Bac_ova	Bac_ova	MF0067	MGB044	glycolysis (preparatory phase)	Acetate synthesis II	0.7588	0.1909	0.0213	FALSE	0
Bac_ova-MF0067-glycolysis (preparatory phase)	Bac_ova-MGB045-Acetate synthesis III	0.7801	0.2253	Bac_ova	Bac_ova	MF0067	MGB045	glycolysis (preparatory phase)	Acetate synthesis III	0.7588	0.1909	0.0213	FALSE	0
Bac_ova-MF0019-rhamnose degradation	Bac_ova-MF0070-pentose phosphate pathway (oxidative phase)	-0.78	0.2252	Bac_ova	Bac_ova	MF0019	MF0070	rhamnose degradation	pentose phosphate pathway (oxidative phase)	-0.8337	0.3358	0.0537	FALSE	0
Bac_ova-MF0103-mucin degradation	Bac_ova-MF00525-Lysine biosynthesis (acetyl-DAP pathway/ aspartate to lysine)	-0.7796	0.2244	Bac_ova	Bac_ova	MF0103	MF00525	mucin degradation	Lysine biosynthesis (acetyl-DAP pathway/ aspartate to lysine)	-0.782	0.2287	0.0024	FALSE	0
Bac_ova-MF0025-tryptophan degradation	Bac_ova-MF0056-histidine degradation	0.777	0.2201	Bac_ova	Bac_ova	MF0025	MF0056	tryptophan degradation	histidine degradation	0.7367	0.1598	0.0404	FALSE	0
Bac_ova-MF0075-acetate to acetyl-CoA	Bac_ova-MF0095-propionate production III (fromGBMs)	0.771	0.21	Bac_ova	Bac_ova	MF0075	MF0095	acetate to acetyl-CoA	propionate production III (fromGBMs)	0.6955	0.1132	0.0755	FALSE	0
Bac_ova-MF0095-propionate production III (fromGBMs)	Bac_ova-MF0014-arabinose degradation	0.7709	0.2099	Bac_ova	Bac_ova	MF0095	MF0014	propionate production III (fromGBMs)	arabinose degradation	0.7861	0.236	0.0152	FALSE	0
Bac_ova-MF0063-glyoxylate bypass	Bac_ova-MF0029-aspartate degradation II	0.7707	0.2095	Bac_ova	Bac_ova	MF0063	MF0029	glyoxylate bypass	aspartate degradation II	0.7786	0.2228	0.008	FALSE	0
Bac_ova-MF00019-Valine or isoleucine biosynthesis (pyruvate to valine or 2-oxobutanoate to isoleucine)	Bac_ova-MF00017-Methionine biosynthesis (apartate to homoserine to methionine)	0.7665	0.2028	Bac_ova	Bac_ova	MF00019	MF00017	Valine or isoleucine biosynthesis (pyruvate to valine or 2-oxobutanoate to isoleucine)	Methionine biosynthesis (apartate to homoserine to methionine)	0.8059	0.274	0.0395	FALSE	0
Bac_ova-MF00017-Methionine biosynthesis (apartate to homoserine to methionine)	Bac_ova-MF00570-Isoleucine biosynthesis (threonine to 2-oxobutanoate to isoleucine)	0.7665	0.2028	Bac_ova	Bac_ova	MF00017	MF00570	Methionine biosynthesis (apartate to homoserine to methionine)	Isoleucine biosynthesis (threonine to 2-oxobutanoate to isoleucine)	0.8059	0.274	0.0395	FALSE	0
Bac_ova-MF00015-Proline biosynthesis (glutamate to proline)	Bac_ova-MF0095-propionate production III (fromGBMs)	0.766	0.202	Bac_ova	Bac_ova	MF00015	MF0095	Proline biosynthesis (glutamate to proline)	propionate production III (fromGBMs)	0.7393	0.1632	0.0268	FALSE	0
Bac_ova-MF0002-fructan degradation (curated, FOS)	Bac_ova-MF0096-succinate production	-0.7655	0.2013	Bac_ova	Bac_ova	MF0002	MF0096	fructan degradation (curated, FOS)	succinate production	-0.6927	0.1104	0.0729	FALSE	0
Bac_ova-MF0104-lactate consumption III (lctABCDEF, Curated)	Bac_ova-MF0092-lactate production	0.7636	0.1983	Bac_ova	Bac_ova	MF0104	MF0092	lactate consumption III (lctABCDEF, Curated)	lactate production	0.6945	0.1122	0.0691	FALSE	0
Bac_ova-MF00015-Proline biosynthesis (glutamate to proline)	Bac_ova-MF0051-arginine degradation I	0.7614	0.1948	Bac_ova	Bac_ova	MF00015	MF0051	Proline biosynthesis (glutamate to proline)	arginine degradation I	0.7277	0.1485	0.0337	FALSE	0
Bac_ova-MF0068-glycolysis (pay-off phase)	Bac_ova-MF0029-aspartate degradation II	0.7607	0.1937	Bac_ova	Bac_ova	MF0068	MF0029	glycolysis (pay-off phase)	aspartate degradation II	0.7792	0.2237	0.0185	FALSE	0
Bac_ova-MF0078-lactaldehyde degradation	Bac_ova-MF0095-propionate production III (fromGBMs)	0.7606	0.1937	Bac_ova	Bac_ova	MF0078	MF0095	lactaldehyde degradation	propionate production III (fromGBMs)	0.7511	0.1795	0.0095	FALSE	0
Bac_ova-MF00021-Cysteine biosynthesis (serine to cysteine)	Bac_ova-MF00526-Lysine biosynthesis (DAP dehydrogenase pathway/ aspartate to lysine)	0.7595	0.1919	Bac_ova	Bac_ova	MF00021	MF00526	Cysteine biosynthesis (serine to cysteine)	Lysine biosynthesis (DAP dehydrogenase pathway/ aspartate to lysine)	0.8409	0.3536	0.0814	FALSE	0
Bac_ova-MF0034-alanine degradation II	Bac_ova-MF0078-lactaldehyde degradation	0.7594	0.1917	Bac_ova	Bac_ova	MF0034	MF0078	alanine degradation II	lactaldehyde degradation	0.6911	0.109	0.0682	FALSE	0
Bac_ova-MF0014-arabinose degradation	Bac_ova-MF0013-allose degradation	0.7587	0.1908	Bac_ova	Bac_ova	MF0014	MF0013	arabinose degradation	allose degradation	0.6404	0.069	0.1183	FALSE	0
Bac_ova-MF00526-Lysine biosynthesis (DAP dehydrogenase pathway/ aspartate to lysine)	Bac_ova-MF0006-lactose degradation	-0.7587	0.1907	Bac_ova	Bac_ova	MF00526	MF0006	Lysine biosynthesis (DAP dehydrogenase pathway/ aspartate to lysine)	lactose degradation	-0.7163	0.1351	0.0424	FALSE	0
Bac_ova-MF0104-lactate consumption III (lctABCDEF, Curated)	Bac_ova-MF00024-Phenylalanine biosynthesis (chorismate to phenylalanine)	-0.757	0.1882	Bac_ova	Bac_ova	MF0104	MF00024	lactate consumption III (lctABCDEF, Curated)	Phenylalanine biosynthesis (chorismate to phenylalanine)	-0.6924	0.1102	0.0646	FALSE	0
Bac_ova-MF0070-pentose phosphate pathway (oxidative phase)	Bac_ova-MF0017-galactose degradation	-0.7551	0.1854	Bac_ova	Bac_ova	MF0070	MF0017	pentose phosphate pathway (oxidative phase)	galactose degradation	-0.7429	0.168	0.0123	FALSE	0
Bac_ova-MF0019-rhamnose degradation	Bac_ova-MF0029-aspartate degradation II	-0.7535	0.1831	Bac_ova	Bac_ova	MF0019	MF0029	rhamnose degradation	aspartate degradation II	-0.8054	0.273	0.0519	FALSE	0
Bac_ova-MF0103-mucin degradation	Bac_ova-MF00016-Lysine biosynthesis (succinyl-DAP pathway/aspartate to lysine)	-0.7512	0.1797	Bac_ova	Bac_ova	MF0103	MF00016	mucin degradation	Lysine biosynthesis (succinyl-DAP pathway/aspartate to lysine)	-0.765	0.2004	0.0138	FALSE	0
Bac_ova-MF0063-glyoxylate bypass	Bac_ova-MF0068-glycolysis (pay-off phase)	0.7492	0.1768	Bac_ova	Bac_ova	MF0063	MF0068	glyoxylate bypass	glycolysis (pay-off phase)	0.7964	0.2551	0.0472	FALSE	0
Bac_ova-MF0078-lactaldehyde degradation	Bac_ova-MF0013-allose degradation	0.7489	0.1764	Bac_ova	Bac_ova	MF0078	MF0013	lactaldehyde degradation	allose degradation	0.6221	0.058	0.1267	FALSE	0
Bac_ova-MF0104-lactate consumption III (lctABCDEF, Curated)	Bac_ova-MF0051-arginine degradation I	-0.7479	0.175	Bac_ova	Bac_ova	MF0104	MF0051	lactate consumption III (lctABCDEF, Curated)	arginine degradation I	-0.7256	0.146	0.0223	FALSE	0
Bac_ova-MF00026-Histidine biosynthesis (PRPP to histidine)	Bac_ova-MF00526-Lysine biosynthesis (DAP dehydrogenase pathway/ aspartate to lysine)	0.7457	0.172	Bac_ova	Bac_ova	MF00026	MF00526	Histidine biosynthesis (PRPP to histidine)	Lysine biosynthesis (DAP dehydrogenase pathway/ aspartate to lysine)	0.7915	0.2459	0.0458	FALSE	0
Bac_ova-MF00021-Cysteine biosynthesis (serine to cysteine)	Bac_ova-MF00525-Lysine biosynthesis (acetyl-DAP pathway/ aspartate to lysine)	0.7453	0.1714	Bac_ova	Bac_ova	MF00021	MF00525	Cysteine biosynthesis (serine to cysteine)	Lysine biosynthesis (acetyl-DAP pathway/ aspartate to lysine)	0.8517	0.3818	0.1064	FALSE	0
Bac_ova-MF0103-mucin degradation	Bac_ova-MF0107-1,2 propnaediol production I (Hydroxyacetone, curated)	-0.7444	0.1701	Bac_ova	Bac_ova	MF0103	MF0107	mucin degradation	1,2 propnaediol production I (Hydroxyacetone, curated)	-0.7102	0.1283	0.0342	FALSE	0
Bac_ova-MF0035-glycine degradation	Bac_ova-MF00018-Threonine biosynthesis (aspartate to homoserine to threonine)	-0.7437	0.1692	Bac_ova	Bac_ova	MF0035	MF00018	glycine degradation	Threonine biosynthesis (aspartate to homoserine to threonine)	-0.7143	0.1328	0.0294	FALSE	0
Bac_ova-MF00015-Proline biosynthesis (glutamate to proline)	Bac_ova-MF0017-galactose degradation	0.743	0.1683	Bac_ova	Bac_ova	MF00015	MF0017	Proline biosynthesis (glutamate to proline)	galactose degradation	0.6785	0.0976	0.0645	FALSE	0
Bac_ova-MF0063-glyoxylate bypass	Bac_ova-MF0019-rhamnose degradation	-0.7424	0.1674	Bac_ova	Bac_ova	MF0063	MF0019	glyoxylate bypass	rhamnose degradation	-0.8126	0.2879	0.0702	FALSE	0
Bac_ova-MF0104-lactate consumption III (lctABCDEF, Curated)	Bac_ova-MF0019-rhamnose degradation	-0.7423	0.1673	Bac_ova	Bac_ova	MF0104	MF0019	lactate consumption III (lctABCDEF, Curated)	rhamnose degradation	-0.8015	0.2652	0.0592	FALSE	0
Bac_ova-MF0104-lactate consumption III (lctABCDEF, Curated)	Bac_ova-MF0066-Entner-Doudoroff pathway	0.7421	0.1671	Bac_ova	Bac_ova	MF0104	MF0066	lactate consumption III (lctABCDEF, Curated)	Entner-Doudoroff pathway	0.7833	0.2309	0.0411	FALSE	0
Bac_ova-MF0068-glycolysis (pay-off phase)	Bac_ova-MF00527-Lysine biosynthesis (DAP aminotransferase pathway/ aspartate to lysine)	-0.7421	0.167	Bac_ova	Bac_ova	MF0068	MF00527	glycolysis (pay-off phase)	Lysine biosynthesis (DAP aminotransferase pathway/ aspartate to lysine)	-0.7351	0.1578	0.0069	FALSE	0
Bac_ova-MF0106-1,2 propnaediol production I (lactaldehyde, curated)	Bac_ova-MF0011-sucrose degradation II	0.7375	0.1609	Bac_ova	Bac_ova	MF0106	MF0011	1,2 propnaediol production I (lactaldehyde, curated)	sucrose degradation II	0.6999	0.1175	0.0376	FALSE	0
Bac_ova-MF0018-mannose degradation	Bac_ova-MF0014-arabinose degradation	0.7363	0.1593	Bac_ova	Bac_ova	MF0018	MF0014	mannose degradation	arabinose degradation	0.5887	0.0416	0.1476	FALSE	0
Bac_ova-MF00018-Threonine biosynthesis (aspartate to homoserine to threonine)	Bac_ova-MF0051-arginine degradation I	0.736	0.159	Bac_ova	Bac_ova	MF00018	MF0051	Threonine biosynthesis (aspartate to homoserine to threonine)	arginine degradation I	0.7151	0.1337	0.021	FALSE	0
Bac_ova-MF0073-pyruvate:ferredoxin oxidoreductase	Bac_ova-MF0095-propionate production III (fromGBMs)	0.7353	0.158	Bac_ova	Bac_ova	MF0073	MF0095	pyruvate:ferredoxin oxidoreductase	propionate production III (fromGBMs)	0.6149	0.0541	0.1204	FALSE	0
Bac_ova-MGB044-Acetate synthesis II	Bac_ova-MF0095-propionate production III (fromGBMs)	0.7353	0.158	Bac_ova	Bac_ova	MGB044	MF0095	Acetate synthesis II	propionate production III (fromGBMs)	0.6149	0.0541	0.1204	FALSE	0
Bac_ova-MGB045-Acetate synthesis III	Bac_ova-MF0095-propionate production III (fromGBMs)	0.7353	0.158	Bac_ova	Bac_ova	MGB045	MF0095	Acetate synthesis III	propionate production III (fromGBMs)	0.6149	0.0541	0.1204	FALSE	0
Bac_ova-MF00021-Cysteine biosynthesis (serine to cysteine)	Bac_ova-MF00018-Threonine biosynthesis (aspartate to homoserine to threonine)	0.7344	0.1569	Bac_ova	Bac_ova	MF00021	MF00018	Cysteine biosynthesis (serine to cysteine)	Threonine biosynthesis (aspartate to homoserine to threonine)	0.7266	0.1472	0.0077	FALSE	0
Bac_ova-MF0104-lactate consumption III (lctABCDEF, Curated)	Bac_ova-MF0014-arabinose degradation	-0.7336	0.1559	Bac_ova	Bac_ova	MF0104	MF0014	lactate consumption III (lctABCDEF, Curated)	arabinose degradation	-0.6335	0.0646	0.1001	FALSE	0
Bac_ova-MF00526-Lysine biosynthesis (DAP dehydrogenase pathway/ aspartate to lysine)	Bac_ova-MF00019-Valine or isoleucine biosynthesis (pyruvate to valine or 2-oxobutanoate to isoleucine)	0.7332	0.1554	Bac_ova	Bac_ova	MF00526	MF00019	Lysine biosynthesis (DAP dehydrogenase pathway/ aspartate to lysine)	Valine or isoleucine biosynthesis (pyruvate to valine or 2-oxobutanoate to isoleucine)	0.7874	0.2383	0.0541	FALSE	0
Bac_ova-MF00526-Lysine biosynthesis (DAP dehydrogenase pathway/ aspartate to lysine)	Bac_ova-MF00570-Isoleucine biosynthesis (threonine to 2-oxobutanoate to isoleucine)	0.7332	0.1554	Bac_ova	Bac_ova	MF00526	MF00570	Lysine biosynthesis (DAP dehydrogenase pathway/ aspartate to lysine)	Isoleucine biosynthesis (threonine to 2-oxobutanoate to isoleucine)	0.7874	0.2383	0.0541	FALSE	0
Bac_ova-MF0001-arabinoxylan degradation	Bac_ova-MF0010-sucrose degradation I	0.7326	0.1547	Bac_ova	Bac_ova	MF0001	MF0010	arabinoxylan degradation	sucrose degradation I	0.703	0.1207	0.0297	FALSE	0
Bac_ova-MF00016-Lysine biosynthesis (succinyl-DAP pathway/aspartate to lysine)	Bac_ova-MF0106-1,2 propnaediol production I (lactaldehyde, curated)	0.7324	0.1544	Bac_ova	Bac_ova	MF00016	MF0106	Lysine biosynthesis (succinyl-DAP pathway/aspartate to lysine)	1,2 propnaediol production I (lactaldehyde, curated)	0.8131	0.289	0.0807	FALSE	0
Bac_ova-MF0095-propionate production III (fromGBMs)	Bac_ova-MF0011-sucrose degradation II	0.7321	0.154	Bac_ova	Bac_ova	MF0095	MF0011	propionate production III (fromGBMs)	sucrose degradation II	0.7663	0.2025	0.0342	FALSE	0
Bac_ova-MF0074-pyruvate:formate lyase	Bac_ova-MF0034-alanine degradation II	-0.7315	0.1532	Bac_ova	Bac_ova	MF0074	MF0034	pyruvate:formate lyase	alanine degradation II	-0.7578	0.1894	0.0263	FALSE	0
Bac_ova-MF0034-alanine degradation II	Bac_ova-MF0049-threonine degradation I	-0.7315	0.1532	Bac_ova	Bac_ova	MF0034	MF0049	alanine degradation II	threonine degradation I	-0.7578	0.1894	0.0263	FALSE	0
Bac_ova-MF00844-Arginine biosynthesis (ornithine to arginine)	Bac_ova-MF0017-galactose degradation	0.7313	0.153	Bac_ova	Bac_ova	MF00844	MF0017	Arginine biosynthesis (ornithine to arginine)	galactose degradation	0.5439	0.0259	0.1874	FALSE	0
Bac_ova-MF0104-lactate consumption III (lctABCDEF, Curated)	Bac_ova-MF00019-Valine or isoleucine biosynthesis (pyruvate to valine or 2-oxobutanoate to isoleucine)	-0.7308	0.1523	Bac_ova	Bac_ova	MF0104	MF00019	lactate consumption III (lctABCDEF, Curated)	Valine or isoleucine biosynthesis (pyruvate to valine or 2-oxobutanoate to isoleucine)	-0.7876	0.2388	0.0569	FALSE	0
Bac_ova-MF0104-lactate consumption III (lctABCDEF, Curated)	Bac_ova-MF00570-Isoleucine biosynthesis (threonine to 2-oxobutanoate to isoleucine)	-0.7308	0.1523	Bac_ova	Bac_ova	MF0104	MF00570	lactate consumption III (lctABCDEF, Curated)	Isoleucine biosynthesis (threonine to 2-oxobutanoate to isoleucine)	-0.7876	0.2388	0.0569	FALSE	0
Bac_ova-MF0073-pyruvate:ferredoxin oxidoreductase	Bac_ova-MF0038-methionine degradation I	0.7306	0.152	Bac_ova	Bac_ova	MF0073	MF0038	pyruvate:ferredoxin oxidoreductase	methionine degradation I	0.8051	0.2724	0.0746	FALSE	0
Bac_ova-MGB044-Acetate synthesis II	Bac_ova-MF0038-methionine degradation I	0.7306	0.152	Bac_ova	Bac_ova	MGB044	MF0038	Acetate synthesis II	methionine degradation I	0.8051	0.2724	0.0746	FALSE	0
Bac_ova-MGB045-Acetate synthesis III	Bac_ova-MF0038-methionine degradation I	0.7306	0.152	Bac_ova	Bac_ova	MGB045	MF0038	Acetate synthesis III	methionine degradation I	0.8051	0.2724	0.0746	FALSE	0
Bac_ova-MF0104-lactate consumption III (lctABCDEF, Curated)	Bac_ova-MF00015-Proline biosynthesis (glutamate to proline)	-0.7304	0.1518	Bac_ova	Bac_ova	MF0104	MF00015	lactate consumption III (lctABCDEF, Curated)	Proline biosynthesis (glutamate to proline)	-0.7264	0.1469	0.004	FALSE	0
Bac_ova-MF0018-mannose degradation	Bac_ova-MF0078-lactaldehyde degradation	0.73	0.1514	Bac_ova	Bac_ova	MF0018	MF0078	mannose degradation	lactaldehyde degradation	0.6175	0.0554	0.1125	FALSE	0
Bac_ova-MF0106-1,2 propnaediol production I (lactaldehyde, curated)	Bac_ova-MF00525-Lysine biosynthesis (acetyl-DAP pathway/ aspartate to lysine)	0.7296	0.1508	Bac_ova	Bac_ova	MF0106	MF00525	1,2 propnaediol production I (lactaldehyde, curated)	Lysine biosynthesis (acetyl-DAP pathway/ aspartate to lysine)	0.7792	0.2237	0.0496	FALSE	0
Bac_ova-MF0005-starch degradation	Bac_ova-MF0095-propionate production III (fromGBMs)	0.7288	0.1498	Bac_ova	Bac_ova	MF0005	MF0095	starch degradation	propionate production III (fromGBMs)	0.7439	0.1694	0.0151	FALSE	0
Bac_ova-MF0063-glyoxylate bypass	Bac_ova-MF0051-arginine degradation I	-0.7269	0.1475	Bac_ova	Bac_ova	MF0063	MF0051	glyoxylate bypass	arginine degradation I	-0.7012	0.1188	0.0257	FALSE	0
Bac_ova-MF0107-1,2 propnaediol production I (Hydroxyacetone, curated)	Bac_ova-MF0092-lactate production	0.7262	0.1467	Bac_ova	Bac_ova	MF0107	MF0092	1,2 propnaediol production I (Hydroxyacetone, curated)	lactate production	0.6335	0.0646	0.0928	FALSE	0
Bac_ova-MF0066-Entner-Doudoroff pathway	Bac_ova-MF00019-Valine or isoleucine biosynthesis (pyruvate to valine or 2-oxobutanoate to isoleucine)	-0.7258	0.1462	Bac_ova	Bac_ova	MF0066	MF00019	Entner-Doudoroff pathway	Valine or isoleucine biosynthesis (pyruvate to valine or 2-oxobutanoate to isoleucine)	-0.7825	0.2296	0.0567	FALSE	0
Bac_ova-MF0066-Entner-Doudoroff pathway	Bac_ova-MF00570-Isoleucine biosynthesis (threonine to 2-oxobutanoate to isoleucine)	-0.7258	0.1462	Bac_ova	Bac_ova	MF0066	MF00570	Entner-Doudoroff pathway	Isoleucine biosynthesis (threonine to 2-oxobutanoate to isoleucine)	-0.7825	0.2296	0.0567	FALSE	0
Bac_ova-MF0038-methionine degradation I	Bac_ova-MF00075-acetate to acetyl-CoA II	0.7241	0.1441	Bac_ova	Bac_ova	MF0038	MF00075	methionine degradation I	acetate to acetyl-CoA II	0.6785	0.0976	0.0456	FALSE	0
Bac_ova-MF0018-mannose degradation	Bac_ova-MF0005-starch degradation	0.7239	0.1439	Bac_ova	Bac_ova	MF0018	MF0005	mannose degradation	starch degradation	0.6888	0.1068	0.0351	FALSE	0
Bac_ova-MF0025-tryptophan degradation	Bac_ova-MF00844-Arginine biosynthesis (ornithine to arginine)	-0.7237	0.1437	Bac_ova	Bac_ova	MF0025	MF00844	tryptophan degradation	Arginine biosynthesis (ornithine to arginine)	-0.4762	0.0117	0.2475	FALSE	0
Bac_ova-MF0074-pyruvate:formate lyase	Bac_ova-MF0011-sucrose degradation II	-0.7228	0.1426	Bac_ova	Bac_ova	MF0074	MF0011	pyruvate:formate lyase	sucrose degradation II	-0.7539	0.1836	0.0311	FALSE	0
Bac_ova-MF0049-threonine degradation I	Bac_ova-MF0011-sucrose degradation II	-0.7228	0.1426	Bac_ova	Bac_ova	MF0049	MF0011	threonine degradation I	sucrose degradation II	-0.7539	0.1836	0.0311	FALSE	0
Bac_ova-MF00021-Cysteine biosynthesis (serine to cysteine)	Bac_ova-MF0006-lactose degradation	-0.7227	0.1425	Bac_ova	Bac_ova	MF00021	MF0006	Cysteine biosynthesis (serine to cysteine)	lactose degradation	-0.7081	0.1261	0.0146	FALSE	0
Bac_ova-MF00527-Lysine biosynthesis (DAP aminotransferase pathway/ aspartate to lysine)	Bac_ova-MF0106-1,2 propnaediol production I (lactaldehyde, curated)	0.7224	0.1422	Bac_ova	Bac_ova	MF00527	MF0106	Lysine biosynthesis (DAP aminotransferase pathway/ aspartate to lysine)	1,2 propnaediol production I (lactaldehyde, curated)	0.7876	0.2388	0.0652	FALSE	0
Bac_ova-MF0006-lactose degradation	Bac_ova-MF00525-Lysine biosynthesis (acetyl-DAP pathway/ aspartate to lysine)	-0.7221	0.1418	Bac_ova	Bac_ova	MF0006	MF00525	lactose degradation	Lysine biosynthesis (acetyl-DAP pathway/ aspartate to lysine)	-0.6847	0.103	0.0374	FALSE	0
Bac_ova-MF0034-alanine degradation II	Bac_ova-MF0106-1,2 propnaediol production I (lactaldehyde, curated)	0.7207	0.1401	Bac_ova	Bac_ova	MF0034	MF0106	alanine degradation II	1,2 propnaediol production I (lactaldehyde, curated)	0.6505	0.0757	0.0703	FALSE	0
Bac_ova-MF00021-Cysteine biosynthesis (serine to cysteine)	Bac_ova-MF00016-Lysine biosynthesis (succinyl-DAP pathway/aspartate to lysine)	0.7203	0.1397	Bac_ova	Bac_ova	MF00021	MF00016	Cysteine biosynthesis (serine to cysteine)	Lysine biosynthesis (succinyl-DAP pathway/aspartate to lysine)	0.8036	0.2693	0.0833	FALSE	0
Bac_ova-MF00018-Threonine biosynthesis (aspartate to homoserine to threonine)	Bac_ova-MF0106-1,2 propnaediol production I (lactaldehyde, curated)	0.7192	0.1384	Bac_ova	Bac_ova	MF00018	MF0106	Threonine biosynthesis (aspartate to homoserine to threonine)	1,2 propnaediol production I (lactaldehyde, curated)	0.7411	0.1656	0.0219	FALSE	0
Bac_ova-MF0068-glycolysis (pay-off phase)	Bac_ova-MF00024-Phenylalanine biosynthesis (chorismate to phenylalanine)	-0.719	0.1382	Bac_ova	Bac_ova	MF0068	MF00024	glycolysis (pay-off phase)	Phenylalanine biosynthesis (chorismate to phenylalanine)	-0.6507	0.0759	0.0683	FALSE	0
Bac_ova-MF0029-aspartate degradation II	Bac_ova-MF0051-arginine degradation I	-0.7189	0.138	Bac_ova	Bac_ova	MF0029	MF0051	aspartate degradation II	arginine degradation I	-0.6764	0.0958	0.0424	FALSE	0
Bac_ova-MF0026-tyrosine degradation I	Bac_ova-MF0017-galactose degradation	0.718	0.137	Bac_ova	Bac_ova	MF0026	MF0017	tyrosine degradation I	galactose degradation	0.6808	0.0996	0.0372	FALSE	0
Bac_ova-MF0070-pentose phosphate pathway (oxidative phase)	Bac_ova-MF00015-Proline biosynthesis (glutamate to proline)	-0.7179	0.1369	Bac_ova	Bac_ova	MF0070	MF00015	pentose phosphate pathway (oxidative phase)	Proline biosynthesis (glutamate to proline)	-0.6806	0.0994	0.0374	FALSE	0
Bac_ova-MF0028-aspartate degradation I	Bac_ova-MF0017-galactose degradation	0.715	0.1336	Bac_ova	Bac_ova	MF0028	MF0017	aspartate degradation I	galactose degradation	0.6831	0.1016	0.0318	FALSE	0
Bac_ova-MF0045-cysteine degradation II	Bac_ova-MF0017-galactose degradation	0.715	0.1336	Bac_ova	Bac_ova	MF0045	MF0017	cysteine degradation II	galactose degradation	0.6831	0.1016	0.0318	FALSE	0
Bac_ova-MF0104-lactate consumption III (lctABCDEF, Curated)	Bac_ova-MF00018-Threonine biosynthesis (aspartate to homoserine to threonine)	-0.7147	0.1332	Bac_ova	Bac_ova	MF0104	MF00018	lactate consumption III (lctABCDEF, Curated)	Threonine biosynthesis (aspartate to homoserine to threonine)	-0.7274	0.1481	0.0128	FALSE	0
Bac_ova-MF0028-aspartate degradation I	Bac_ova-MF00844-Arginine biosynthesis (ornithine to arginine)	0.7136	0.1321	Bac_ova	Bac_ova	MF0028	MF00844	aspartate degradation I	Arginine biosynthesis (ornithine to arginine)	0.6453	0.0722	0.0683	FALSE	0
Bac_ova-MF0045-cysteine degradation II	Bac_ova-MF00844-Arginine biosynthesis (ornithine to arginine)	0.7136	0.1321	Bac_ova	Bac_ova	MF0045	MF00844	cysteine degradation II	Arginine biosynthesis (ornithine to arginine)	0.6453	0.0722	0.0683	FALSE	0
Bac_ova-MF00018-Threonine biosynthesis (aspartate to homoserine to threonine)	Bac_ova-MF0017-galactose degradation	0.712	0.1303	Bac_ova	Bac_ova	MF00018	MF0017	Threonine biosynthesis (aspartate to homoserine to threonine)	galactose degradation	0.6927	0.1104	0.0193	FALSE	0
Bac_ova-MF0028-aspartate degradation I	Bac_ova-MF00021-Cysteine biosynthesis (serine to cysteine)	0.7106	0.1287	Bac_ova	Bac_ova	MF0028	MF00021	aspartate degradation I	Cysteine biosynthesis (serine to cysteine)	0.6716	0.0917	0.039	FALSE	0
Bac_ova-MF00021-Cysteine biosynthesis (serine to cysteine)	Bac_ova-MF0045-cysteine degradation II	0.7106	0.1287	Bac_ova	Bac_ova	MF00021	MF0045	Cysteine biosynthesis (serine to cysteine)	cysteine degradation II	0.6716	0.0917	0.039	FALSE	0
Bac_ova-MF00015-Proline biosynthesis (glutamate to proline)	Bac_ova-MF0005-starch degradation	0.7104	0.1285	Bac_ova	Bac_ova	MF00015	MF0005	Proline biosynthesis (glutamate to proline)	starch degradation	0.7037	0.1215	0.0066	FALSE	0
Bac_ova-MF00021-Cysteine biosynthesis (serine to cysteine)	Bac_ova-MF00527-Lysine biosynthesis (DAP aminotransferase pathway/ aspartate to lysine)	0.71	0.1281	Bac_ova	Bac_ova	MF00021	MF00527	Cysteine biosynthesis (serine to cysteine)	Lysine biosynthesis (DAP aminotransferase pathway/ aspartate to lysine)	0.7624	0.1964	0.0524	FALSE	0
Bac_ova-MF0068-glycolysis (pay-off phase)	Bac_ova-MF00019-Valine or isoleucine biosynthesis (pyruvate to valine or 2-oxobutanoate to isoleucine)	-0.7091	0.1271	Bac_ova	Bac_ova	MF0068	MF00019	glycolysis (pay-off phase)	Valine or isoleucine biosynthesis (pyruvate to valine or 2-oxobutanoate to isoleucine)	-0.7547	0.1848	0.0456	FALSE	0
Bac_ova-MF0068-glycolysis (pay-off phase)	Bac_ova-MF00570-Isoleucine biosynthesis (threonine to 2-oxobutanoate to isoleucine)	-0.7091	0.1271	Bac_ova	Bac_ova	MF0068	MF00570	glycolysis (pay-off phase)	Isoleucine biosynthesis (threonine to 2-oxobutanoate to isoleucine)	-0.7547	0.1848	0.0456	FALSE	0
Bac_ova-MF0104-lactate consumption III (lctABCDEF, Curated)	Bac_ova-MF0005-starch degradation	-0.7082	0.1262	Bac_ova	Bac_ova	MF0104	MF0005	lactate consumption III (lctABCDEF, Curated)	starch degradation	-0.5578	0.0301	0.1504	FALSE	0
Bac_ova-MF0035-glycine degradation	Bac_ova-MF00527-Lysine biosynthesis (DAP aminotransferase pathway/ aspartate to lysine)	-0.7078	0.1257	Bac_ova	Bac_ova	MF0035	MF00527	glycine degradation	Lysine biosynthesis (DAP aminotransferase pathway/ aspartate to lysine)	-0.7097	0.1277	0.0018	FALSE	0
Bac_ova-MF0018-mannose degradation	Bac_ova-MF00020-Serine biosynthesis (glycerate-3P to serine)	0.7065	0.1244	Bac_ova	Bac_ova	MF0018	MF00020	mannose degradation	Serine biosynthesis (glycerate-3P to serine)	0.6505	0.0757	0.0561	FALSE	0
Bac_ova-MF0066-Entner-Doudoroff pathway	Bac_ova-MF00026-Histidine biosynthesis (PRPP to histidine)	-0.7055	0.1233	Bac_ova	Bac_ova	MF0066	MF00026	Entner-Doudoroff pathway	Histidine biosynthesis (PRPP to histidine)	-0.7295	0.1507	0.024	FALSE	0
Bac_ova-MF0068-glycolysis (pay-off phase)	Bac_ova-MF00026-Histidine biosynthesis (PRPP to histidine)	-0.7045	0.1222	Bac_ova	Bac_ova	MF0068	MF00026	glycolysis (pay-off phase)	Histidine biosynthesis (PRPP to histidine)	-0.7426	0.1677	0.0381	FALSE	0
Bac_ova-MF0067-glycolysis (preparatory phase)	Bac_ova-MF0054-arginine degradation IV	-0.704	0.1218	Bac_ova	Bac_ova	MF0067	MF0054	glycolysis (preparatory phase)	arginine degradation IV	-0.7115	0.1297	0.0074	FALSE	0
Bac_ova-MF0103-mucin degradation	Bac_ova-MF00527-Lysine biosynthesis (DAP aminotransferase pathway/ aspartate to lysine)	-0.7023	0.12	Bac_ova	Bac_ova	MF0103	MF00527	mucin degradation	Lysine biosynthesis (DAP aminotransferase pathway/ aspartate to lysine)	-0.7184	0.1375	0.0161	FALSE	0
Bac_ova-MF0065-Bifidobacterium shunt	Bac_ova-MF0009-melibiose degradation	-0.7015	0.1192	Bac_ova	Bac_ova	MF0065	MF0009	Bifidobacterium shunt	melibiose degradation	-0.6618	0.084	0.0397	FALSE	0
Bac_ova-MF0071-pentose phosphate pathway (non-oxidative branch)	Bac_ova-MF0009-melibiose degradation	-0.7015	0.1192	Bac_ova	Bac_ova	MF0071	MF0009	pentose phosphate pathway (non-oxidative branch)	melibiose degradation	-0.6618	0.084	0.0397	FALSE	0
Bac_ova-MF0068-glycolysis (pay-off phase)	Bac_ova-MF0066-Entner-Doudoroff pathway	0.6996	0.1173	Bac_ova	Bac_ova	MF0068	MF0066	glycolysis (pay-off phase)	Entner-Doudoroff pathway	0.7508	0.1792	0.0512	FALSE	0
Bac_ova-MF0066-Entner-Doudoroff pathway	Bac_ova-MF00015-Proline biosynthesis (glutamate to proline)	-0.6984	0.116	Bac_ova	Bac_ova	MF0066	MF00015	Entner-Doudoroff pathway	Proline biosynthesis (glutamate to proline)	-0.7004	0.118	0.002	FALSE	0
Bac_ova-MF0095-propionate production III (fromGBMs)	Bac_ova-MF0013-allose degradation	0.6983	0.116	Bac_ova	Bac_ova	MF0095	MF0013	propionate production III (fromGBMs)	allose degradation	0.5609	0.0311	0.1375	FALSE	0
Bac_ova-MF0104-lactate consumption III (lctABCDEF, Curated)	Bac_ova-MF00026-Histidine biosynthesis (PRPP to histidine)	-0.698	0.1156	Bac_ova	Bac_ova	MF0104	MF00026	lactate consumption III (lctABCDEF, Curated)	Histidine biosynthesis (PRPP to histidine)	-0.7416	0.1663	0.0436	FALSE	0
Bac_ova-MF00015-Proline biosynthesis (glutamate to proline)	Bac_ova-MF0029-aspartate degradation II	-0.6977	0.1153	Bac_ova	Bac_ova	MF00015	MF0029	Proline biosynthesis (glutamate to proline)	aspartate degradation II	-0.6983	0.116	0.0006	FALSE	0
Bac_ova-MF00527-Lysine biosynthesis (DAP aminotransferase pathway/ aspartate to lysine)	Bac_ova-MF0006-lactose degradation	-0.6975	0.1151	Bac_ova	Bac_ova	MF00527	MF0006	Lysine biosynthesis (DAP aminotransferase pathway/ aspartate to lysine)	lactose degradation	-0.6638	0.0856	0.0336	FALSE	0
Bac_ova-MF0028-aspartate degradation I	Bac_ova-MF0075-acetate to acetyl-CoA	0.6968	0.1145	Bac_ova	Bac_ova	MF0028	MF0075	aspartate degradation I	acetate to acetyl-CoA	0.7181	0.1372	0.0214	FALSE	0
Bac_ova-MF0075-acetate to acetyl-CoA	Bac_ova-MF0045-cysteine degradation II	0.6968	0.1145	Bac_ova	Bac_ova	MF0075	MF0045	acetate to acetyl-CoA	cysteine degradation II	0.7181	0.1372	0.0214	FALSE	0
Bac_ova-MF0065-Bifidobacterium shunt	Bac_ova-MF0047-glutamine degradation II	-0.6966	0.1142	Bac_ova	Bac_ova	MF0065	MF0047	Bifidobacterium shunt	glutamine degradation II	-0.6136	0.0534	0.0829	FALSE	0
Bac_ova-MF0071-pentose phosphate pathway (non-oxidative branch)	Bac_ova-MF0047-glutamine degradation II	-0.6966	0.1142	Bac_ova	Bac_ova	MF0071	MF0047	pentose phosphate pathway (non-oxidative branch)	glutamine degradation II	-0.6136	0.0534	0.0829	FALSE	0
Bac_ova-MF0018-mannose degradation	Bac_ova-MF0073-pyruvate:ferredoxin oxidoreductase	0.6959	0.1135	Bac_ova	Bac_ova	MF0018	MF0073	mannose degradation	pyruvate:ferredoxin oxidoreductase	0.5441	0.026	0.1517	FALSE	0
Bac_ova-MF0018-mannose degradation	Bac_ova-MGB044-Acetate synthesis II	0.6959	0.1135	Bac_ova	Bac_ova	MF0018	MGB044	mannose degradation	Acetate synthesis II	0.5441	0.026	0.1517	FALSE	0
Bac_ova-MF0018-mannose degradation	Bac_ova-MGB045-Acetate synthesis III	0.6959	0.1135	Bac_ova	Bac_ova	MF0018	MGB045	mannose degradation	Acetate synthesis III	0.5441	0.026	0.1517	FALSE	0
Bac_ova-MF0104-lactate consumption III (lctABCDEF, Curated)	Bac_ova-MF00527-Lysine biosynthesis (DAP aminotransferase pathway/ aspartate to lysine)	-0.6954	0.1131	Bac_ova	Bac_ova	MF0104	MF00527	lactate consumption III (lctABCDEF, Curated)	Lysine biosynthesis (DAP aminotransferase pathway/ aspartate to lysine)	-0.703	0.1207	0.0076	FALSE	0
Bac_ova-MF0028-aspartate degradation I	Bac_ova-MF0056-histidine degradation	-0.6946	0.1123	Bac_ova	Bac_ova	MF0028	MF0056	aspartate degradation I	histidine degradation	-0.6795	0.0985	0.0151	FALSE	0
Bac_ova-MF0045-cysteine degradation II	Bac_ova-MF0056-histidine degradation	-0.6946	0.1123	Bac_ova	Bac_ova	MF0045	MF0056	cysteine degradation II	histidine degradation	-0.6795	0.0985	0.0151	FALSE	0
Bac_ova-MF0075-acetate to acetyl-CoA	Bac_ova-MF0078-lactaldehyde degradation	0.6938	0.1116	Bac_ova	Bac_ova	MF0075	MF0078	acetate to acetyl-CoA	lactaldehyde degradation	0.5611	0.0312	0.1327	FALSE	0
Bac_ova-MF0029-aspartate degradation II	Bac_ova-MF0017-galactose degradation	-0.6937	0.1114	Bac_ova	Bac_ova	MF0029	MF0017	aspartate degradation II	galactose degradation	-0.669	0.0896	0.0247	FALSE	0
Bac_ova-MF00020-Serine biosynthesis (glycerate-3P to serine)	Bac_ova-MF0095-propionate production III (fromGBMs)	0.6934	0.1112	Bac_ova	Bac_ova	MF00020	MF0095	Serine biosynthesis (glycerate-3P to serine)	propionate production III (fromGBMs)	0.6139	0.0535	0.0795	FALSE	0
Bac_ova-MF0051-arginine degradation I	Bac_ova-MF0095-propionate production III (fromGBMs)	0.6926	0.1104	Bac_ova	Bac_ova	MF0051	MF0095	arginine degradation I	propionate production III (fromGBMs)	0.7035	0.1212	0.0108	FALSE	0
Bac_ova-MF0103-mucin degradation	Bac_ova-MF00021-Cysteine biosynthesis (serine to cysteine)	-0.6926	0.1104	Bac_ova	Bac_ova	MF0103	MF00021	mucin degradation	Cysteine biosynthesis (serine to cysteine)	-0.7565	0.1874	0.0639	FALSE	0
Bac_ova-MF0073-pyruvate:ferredoxin oxidoreductase	Bac_ova-MF0017-galactose degradation	0.6912	0.109	Bac_ova	Bac_ova	MF0073	MF0017	pyruvate:ferredoxin oxidoreductase	galactose degradation	0.6582	0.0813	0.033	FALSE	0
Bac_ova-MGB044-Acetate synthesis II	Bac_ova-MF0017-galactose degradation	0.6912	0.109	Bac_ova	Bac_ova	MGB044	MF0017	Acetate synthesis II	galactose degradation	0.6582	0.0813	0.033	FALSE	0
Bac_ova-MGB045-Acetate synthesis III	Bac_ova-MF0017-galactose degradation	0.6912	0.109	Bac_ova	Bac_ova	MGB045	MF0017	Acetate synthesis III	galactose degradation	0.6582	0.0813	0.033	FALSE	0
Bac_ova-MF00526-Lysine biosynthesis (DAP dehydrogenase pathway/ aspartate to lysine)	Bac_ova-MF0106-1,2 propnaediol production I (lactaldehyde, curated)	0.6907	0.1085	Bac_ova	Bac_ova	MF00526	MF0106	Lysine biosynthesis (DAP dehydrogenase pathway/ aspartate to lysine)	1,2 propnaediol production I (lactaldehyde, curated)	0.7658	0.2016	0.0751	FALSE	0
Bac_ova-MF0092-lactate production	Bac_ova-MF0014-arabinose degradation	-0.6906	0.1085	Bac_ova	Bac_ova	MF0092	MF0014	lactate production	arabinose degradation	-0.4798	0.0122	0.2108	FALSE	0
Bac_ova-MF0018-mannose degradation	Bac_ova-MF0013-allose degradation	0.6866	0.1048	Bac_ova	Bac_ova	MF0018	MF0013	mannose degradation	allose degradation	0.5079	0.0172	0.1788	FALSE	0
Bac_ova-MF0026-tyrosine degradation I	Bac_ova-MF0075-acetate to acetyl-CoA	0.6852	0.1035	Bac_ova	Bac_ova	MF0026	MF0075	tyrosine degradation I	acetate to acetyl-CoA	0.7156	0.1343	0.0303	FALSE	0
Bac_ova-MF0068-glycolysis (pay-off phase)	Bac_ova-MF00526-Lysine biosynthesis (DAP dehydrogenase pathway/ aspartate to lysine)	-0.6845	0.1028	Bac_ova	Bac_ova	MF0068	MF00526	glycolysis (pay-off phase)	Lysine biosynthesis (DAP dehydrogenase pathway/ aspartate to lysine)	-0.6999	0.1175	0.0154	FALSE	0
Bac_ova-MF0066-Entner-Doudoroff pathway	Bac_ova-MF0070-pentose phosphate pathway (oxidative phase)	0.6838	0.1022	Bac_ova	Bac_ova	MF0066	MF0070	Entner-Doudoroff pathway	pentose phosphate pathway (oxidative phase)	0.6903	0.1082	0.0066	FALSE	0.428571
Bac_ova-MF0029-aspartate degradation II	Bac_ova-MF0046-glutamine degradation I	0.6835	0.1019	Bac_ova	Bac_ova	MF0029	MF0046	aspartate degradation II	glutamine degradation I	0.6293	0.0621	0.0541	FALSE	0
Bac_ova-MF0070-pentose phosphate pathway (oxidative phase)	Bac_ova-MF0014-arabinose degradation	-0.6828	0.1013	Bac_ova	Bac_ova	MF0070	MF0014	pentose phosphate pathway (oxidative phase)	arabinose degradation	-0.6752	0.0947	0.0076	FALSE	0
Bac_ova-MF00017-Methionine biosynthesis (apartate to homoserine to methionine)	Bac_ova-MF0017-galactose degradation	0.682	0.1006	Bac_ova	Bac_ova	MF00017	MF0017	Methionine biosynthesis (apartate to homoserine to methionine)	galactose degradation	0.6183	0.0559	0.0637	FALSE	0
Bac_ova-MF0075-acetate to acetyl-CoA	Bac_ova-MF0070-pentose phosphate pathway (oxidative phase)	-0.6806	0.0994	Bac_ova	Bac_ova	MF0075	MF0070	acetate to acetyl-CoA	pentose phosphate pathway (oxidative phase)	-0.645	0.072	0.0356	FALSE	0
Bac_ova-MF0018-mannose degradation	Bac_ova-MF0011-sucrose degradation II	0.6797	0.0986	Bac_ova	Bac_ova	MF0018	MF0011	mannose degradation	sucrose degradation II	0.6221	0.058	0.0575	FALSE	0
Bac_ova-MF0065-Bifidobacterium shunt	Bac_ova-MF0013-allose degradation	0.6794	0.0983	Bac_ova	Bac_ova	MF0065	MF0013	Bifidobacterium shunt	allose degradation	0.6785	0.0976	0.0009	FALSE	0.222222
Bac_ova-MF0071-pentose phosphate pathway (non-oxidative branch)	Bac_ova-MF0013-allose degradation	0.6794	0.0983	Bac_ova	Bac_ova	MF0071	MF0013	pentose phosphate pathway (non-oxidative branch)	allose degradation	0.6785	0.0976	0.0009	FALSE	0.285714
Bac_ova-MF0068-glycolysis (pay-off phase)	Bac_ova-MF00018-Threonine biosynthesis (aspartate to homoserine to threonine)	-0.679	0.098	Bac_ova	Bac_ova	MF0068	MF00018	glycolysis (pay-off phase)	Threonine biosynthesis (aspartate to homoserine to threonine)	-0.7014	0.1191	0.0224	FALSE	0
Bac_ova-MF00016-Lysine biosynthesis (succinyl-DAP pathway/aspartate to lysine)	Bac_ova-MF0006-lactose degradation	-0.6789	0.0979	Bac_ova	Bac_ova	MF00016	MF0006	Lysine biosynthesis (succinyl-DAP pathway/aspartate to lysine)	lactose degradation	-0.6288	0.0618	0.05	FALSE	0
Bac_ova-MF0035-glycine degradation	Bac_ova-MF00525-Lysine biosynthesis (acetyl-DAP pathway/ aspartate to lysine)	-0.6784	0.0975	Bac_ova	Bac_ova	MF0035	MF00525	glycine degradation	Lysine biosynthesis (acetyl-DAP pathway/ aspartate to lysine)	-0.6896	0.1075	0.0111	FALSE	0
Bac_ova-MF0067-glycolysis (preparatory phase)	Bac_ova-MF0038-methionine degradation I	0.6778	0.097	Bac_ova	Bac_ova	MF0067	MF0038	glycolysis (preparatory phase)	methionine degradation I	0.8	0.2621	0.1222	FALSE	0
Bac_ova-MF0075-acetate to acetyl-CoA	Bac_ova-MF00844-Arginine biosynthesis (ornithine to arginine)	0.6764	0.0958	Bac_ova	Bac_ova	MF0075	MF00844	acetate to acetyl-CoA	Arginine biosynthesis (ornithine to arginine)	0.4384	0.0071	0.2381	FALSE	0
Bac_ova-MF0068-glycolysis (pay-off phase)	Bac_ova-MF00525-Lysine biosynthesis (acetyl-DAP pathway/ aspartate to lysine)	-0.6754	0.0949	Bac_ova	Bac_ova	MF0068	MF00525	glycolysis (pay-off phase)	Lysine biosynthesis (acetyl-DAP pathway/ aspartate to lysine)	-0.7014	0.1191	0.026	FALSE	0
Bac_ova-MF0026-tyrosine degradation I	Bac_ova-MF00844-Arginine biosynthesis (ornithine to arginine)	0.6741	0.0938	Bac_ova	Bac_ova	MF0026	MF00844	tyrosine degradation I	Arginine biosynthesis (ornithine to arginine)	0.642	0.07	0.0322	FALSE	0
Bac_ova-MF0028-aspartate degradation I	Bac_ova-MF00018-Threonine biosynthesis (aspartate to homoserine to threonine)	0.6726	0.0926	Bac_ova	Bac_ova	MF0028	MF00018	aspartate degradation I	Threonine biosynthesis (aspartate to homoserine to threonine)	0.6713	0.0915	0.0013	FALSE	0
Bac_ova-MF00018-Threonine biosynthesis (aspartate to homoserine to threonine)	Bac_ova-MF0045-cysteine degradation II	0.6726	0.0926	Bac_ova	Bac_ova	MF00018	MF0045	Threonine biosynthesis (aspartate to homoserine to threonine)	cysteine degradation II	0.6713	0.0915	0.0013	FALSE	0
Bac_ova-MF0033-alanine degradation I	Bac_ova-MF0017-galactose degradation	0.6724	0.0924	Bac_ova	Bac_ova	MF0033	MF0017	alanine degradation I	galactose degradation	0.4474	0.008	0.225	FALSE	0
Bac_ova-MF0063-glyoxylate bypass	Bac_ova-MF0017-galactose degradation	-0.6706	0.091	Bac_ova	Bac_ova	MF0063	MF0017	glyoxylate bypass	galactose degradation	-0.6659	0.0872	0.0047	FALSE	0
Bac_ova-MF0068-glycolysis (pay-off phase)	Bac_ova-MF0051-arginine degradation I	-0.6704	0.0907	Bac_ova	Bac_ova	MF0068	MF0051	glycolysis (pay-off phase)	arginine degradation I	-0.6839	0.1023	0.0136	FALSE	0
Bac_ova-MF0075-acetate to acetyl-CoA	Bac_ova-MF0033-alanine degradation I	0.6691	0.0897	Bac_ova	Bac_ova	MF0075	MF0033	acetate to acetyl-CoA	alanine degradation I	0.3385	0.0015	0.3306	TRUE	0
Bac_ova-MF0075-acetate to acetyl-CoA	Bac_ova-MF00015-Proline biosynthesis (glutamate to proline)	0.6686	0.0893	Bac_ova	Bac_ova	MF0075	MF00015	acetate to acetyl-CoA	Proline biosynthesis (glutamate to proline)	0.5199	0.0198	0.1487	FALSE	0
Bac_ova-MF0019-rhamnose degradation	Bac_ova-MF00015-Proline biosynthesis (glutamate to proline)	0.6663	0.0875	Bac_ova	Bac_ova	MF0019	MF00015	rhamnose degradation	Proline biosynthesis (glutamate to proline)	0.6432	0.0708	0.0231	FALSE	0
Bac_ova-MF00527-Lysine biosynthesis (DAP aminotransferase pathway/ aspartate to lysine)	Bac_ova-MF0051-arginine degradation I	0.6654	0.0868	Bac_ova	Bac_ova	MF00527	MF0051	Lysine biosynthesis (DAP aminotransferase pathway/ aspartate to lysine)	arginine degradation I	0.6746	0.0943	0.0092	FALSE	0
Bac_ova-MF0028-aspartate degradation I	Bac_ova-MF00075-acetate to acetyl-CoA II	0.6651	0.0866	Bac_ova	Bac_ova	MF0028	MF00075	aspartate degradation I	acetate to acetyl-CoA II	0.6286	0.0617	0.0365	FALSE	0
Bac_ova-MF0045-cysteine degradation II	Bac_ova-MF00075-acetate to acetyl-CoA II	0.6651	0.0866	Bac_ova	Bac_ova	MF0045	MF00075	cysteine degradation II	acetate to acetyl-CoA II	0.6286	0.0617	0.0365	FALSE	0
Bac_ova-MF0019-rhamnose degradation	Bac_ova-MF0051-arginine degradation I	0.665	0.0865	Bac_ova	Bac_ova	MF0019	MF0051	rhamnose degradation	arginine degradation I	0.6595	0.0822	0.0056	FALSE	0
Bac_ova-MF0033-alanine degradation I	Bac_ova-MF00015-Proline biosynthesis (glutamate to proline)	0.6647	0.0863	Bac_ova	Bac_ova	MF0033	MF00015	alanine degradation I	Proline biosynthesis (glutamate to proline)	0.5416	0.0252	0.1231	FALSE	0
Bac_ova-MF0026-tyrosine degradation I	Bac_ova-MF0056-histidine degradation	-0.6637	0.0854	Bac_ova	Bac_ova	MF0026	MF0056	tyrosine degradation I	histidine degradation	-0.6746	0.0943	0.011	FALSE	0
Bac_ova-MF00017-Methionine biosynthesis (apartate to homoserine to methionine)	Bac_ova-MF0106-1,2 propnaediol production I (lactaldehyde, curated)	0.6629	0.0849	Bac_ova	Bac_ova	MF00017	MF0106	Methionine biosynthesis (apartate to homoserine to methionine)	1,2 propnaediol production I (lactaldehyde, curated)	0.6862	0.1044	0.0233	FALSE	0
Bac_ova-MF00024-Phenylalanine biosynthesis (chorismate to phenylalanine)	Bac_ova-MF0051-arginine degradation I	0.6628	0.0848	Bac_ova	Bac_ova	MF00024	MF0051	Phenylalanine biosynthesis (chorismate to phenylalanine)	arginine degradation I	0.636	0.0662	0.0267	FALSE	0
Bac_ova-MF00019-Valine or isoleucine biosynthesis (pyruvate to valine or 2-oxobutanoate to isoleucine)	Bac_ova-MF00015-Proline biosynthesis (glutamate to proline)	0.6616	0.0838	Bac_ova	Bac_ova	MF00019	MF00015	Valine or isoleucine biosynthesis (pyruvate to valine or 2-oxobutanoate to isoleucine)	Proline biosynthesis (glutamate to proline)	0.7076	0.1255	0.046	FALSE	0
Bac_ova-MF00015-Proline biosynthesis (glutamate to proline)	Bac_ova-MF00570-Isoleucine biosynthesis (threonine to 2-oxobutanoate to isoleucine)	0.6616	0.0838	Bac_ova	Bac_ova	MF00015	MF00570	Proline biosynthesis (glutamate to proline)	Isoleucine biosynthesis (threonine to 2-oxobutanoate to isoleucine)	0.7076	0.1255	0.046	FALSE	0
Bac_ova-MF0026-tyrosine degradation I	Bac_ova-MF00017-Methionine biosynthesis (apartate to homoserine to methionine)	0.6613	0.0837	Bac_ova	Bac_ova	MF0026	MF00017	tyrosine degradation I	Methionine biosynthesis (apartate to homoserine to methionine)	0.6682	0.089	0.0069	FALSE	0
Bac_ova-MF0088-butyrate production I	Bac_ova-MF00844-Arginine biosynthesis (ornithine to arginine)	-0.6607	0.0832	Bac_ova	Bac_ova	MF0088	MF00844	butyrate production I	Arginine biosynthesis (ornithine to arginine)	-0.5918	0.0429	0.0689	FALSE	0
Bac_ova-MF00018-Threonine biosynthesis (aspartate to homoserine to threonine)	Bac_ova-MF0006-lactose degradation	-0.6604	0.0829	Bac_ova	Bac_ova	MF00018	MF0006	Threonine biosynthesis (aspartate to homoserine to threonine)	lactose degradation	-0.6013	0.0473	0.0591	FALSE	0
Bac_ova-MF0038-methionine degradation I	Bac_ova-MF0001-arabinoxylan degradation	-0.6595	0.0823	Bac_ova	Bac_ova	MF0038	MF0001	methionine degradation I	arabinoxylan degradation	-0.591	0.0426	0.0685	FALSE	0
Bac_ova-MF0028-aspartate degradation I	Bac_ova-MF00017-Methionine biosynthesis (apartate to homoserine to methionine)	0.6595	0.0823	Bac_ova	Bac_ova	MF0028	MF00017	aspartate degradation I	Methionine biosynthesis (apartate to homoserine to methionine)	0.6672	0.0882	0.0077	FALSE	0
Bac_ova-MF00017-Methionine biosynthesis (apartate to homoserine to methionine)	Bac_ova-MF0045-cysteine degradation II	0.6595	0.0823	Bac_ova	Bac_ova	MF00017	MF0045	Methionine biosynthesis (apartate to homoserine to methionine)	cysteine degradation II	0.6672	0.0882	0.0077	FALSE	0
Bac_ova-MF0035-glycine degradation	Bac_ova-MF00526-Lysine biosynthesis (DAP dehydrogenase pathway/ aspartate to lysine)	-0.6594	0.0822	Bac_ova	Bac_ova	MF0035	MF00526	glycine degradation	Lysine biosynthesis (DAP dehydrogenase pathway/ aspartate to lysine)	-0.6801	0.0989	0.0207	FALSE	0
Bac_ova-MF0068-glycolysis (pay-off phase)	Bac_ova-MF00015-Proline biosynthesis (glutamate to proline)	-0.6593	0.0821	Bac_ova	Bac_ova	MF0068	MF00015	glycolysis (pay-off phase)	Proline biosynthesis (glutamate to proline)	-0.6741	0.0939	0.0148	FALSE	0
Bac_ova-MF0066-Entner-Doudoroff pathway	Bac_ova-MF0005-starch degradation	-0.6572	0.0806	Bac_ova	Bac_ova	MF0066	MF0005	Entner-Doudoroff pathway	starch degradation	-0.6224	0.0581	0.0348	FALSE	0
Bac_ova-MF0035-glycine degradation	Bac_ova-MF0051-arginine degradation I	-0.6568	0.0803	Bac_ova	Bac_ova	MF0035	MF0051	glycine degradation	arginine degradation I	-0.7246	0.1447	0.0677	FALSE	0
Bac_ova-MF0067-glycolysis (preparatory phase)	Bac_ova-MF0096-succinate production	0.6562	0.0799	Bac_ova	Bac_ova	MF0067	MF0096	glycolysis (preparatory phase)	succinate production	0.6136	0.0534	0.0426	FALSE	0
Bac_ova-MF00026-Histidine biosynthesis (PRPP to histidine)	Bac_ova-MF0051-arginine degradation I	0.655	0.079	Bac_ova	Bac_ova	MF00026	MF0051	Histidine biosynthesis (PRPP to histidine)	arginine degradation I	0.678	0.0971	0.023	FALSE	0
Bac_ova-MF00015-Proline biosynthesis (glutamate to proline)	Bac_ova-MF0011-sucrose degradation II	0.654	0.0783	Bac_ova	Bac_ova	MF00015	MF0011	Proline biosynthesis (glutamate to proline)	sucrose degradation II	0.6775	0.0967	0.0235	FALSE	0
Bac_ova-MF00024-Phenylalanine biosynthesis (chorismate to phenylalanine)	Bac_ova-MF00021-Cysteine biosynthesis (serine to cysteine)	0.654	0.0782	Bac_ova	Bac_ova	MF00024	MF00021	Phenylalanine biosynthesis (chorismate to phenylalanine)	Cysteine biosynthesis (serine to cysteine)	0.6474	0.0736	0.0066	FALSE	0
Bac_ova-MF00017-Methionine biosynthesis (apartate to homoserine to methionine)	Bac_ova-MF0051-arginine degradation I	0.6538	0.0781	Bac_ova	Bac_ova	MF00017	MF0051	Methionine biosynthesis (apartate to homoserine to methionine)	arginine degradation I	0.6263	0.0603	0.0275	FALSE	0
Bac_ova-MF0075-acetate to acetyl-CoA	Bac_ova-MF00018-Threonine biosynthesis (aspartate to homoserine to threonine)	0.6533	0.0777	Bac_ova	Bac_ova	MF0075	MF00018	acetate to acetyl-CoA	Threonine biosynthesis (aspartate to homoserine to threonine)	0.609	0.051	0.0443	FALSE	0
Bac_ova-MF0104-lactate consumption III (lctABCDEF, Curated)	Bac_ova-MF0078-lactaldehyde degradation	-0.6516	0.0765	Bac_ova	Bac_ova	MF0104	MF0078	lactate consumption III (lctABCDEF, Curated)	lactaldehyde degradation	-0.5457	0.0264	0.1059	FALSE	0
Bac_ova-MF0103-mucin degradation	Bac_ova-MF00018-Threonine biosynthesis (aspartate to homoserine to threonine)	-0.6512	0.0763	Bac_ova	Bac_ova	MF0103	MF00018	mucin degradation	Threonine biosynthesis (aspartate to homoserine to threonine)	-0.6329	0.0643	0.0183	FALSE	0
Bac_ova-MF00527-Lysine biosynthesis (DAP aminotransferase pathway/ aspartate to lysine)	Bac_ova-MF0017-galactose degradation	0.6509	0.076	Bac_ova	Bac_ova	MF00527	MF0017	Lysine biosynthesis (DAP aminotransferase pathway/ aspartate to lysine)	galactose degradation	0.6584	0.0815	0.0076	FALSE	0
Bac_ova-MF0031-glutamate degradation II	Bac_ova-MF0029-aspartate degradation II	0.6492	0.0749	Bac_ova	Bac_ova	MF0031	MF0029	glutamate degradation II	aspartate degradation II	0.575	0.0362	0.0742	FALSE	0
Bac_ova-MF0002-fructan degradation (curated, FOS)	Bac_ova-MF0010-sucrose degradation I	0.6488	0.0746	Bac_ova	Bac_ova	MF0002	MF0010	fructan degradation (curated, FOS)	sucrose degradation I	0.6607	0.0832	0.012	FALSE	0.285714
Bac_ova-MF0026-tyrosine degradation I	Bac_ova-MF00018-Threonine biosynthesis (aspartate to homoserine to threonine)	0.6484	0.0743	Bac_ova	Bac_ova	MF0026	MF00018	tyrosine degradation I	Threonine biosynthesis (aspartate to homoserine to threonine)	0.668	0.0888	0.0196	FALSE	0
Bac_ova-MF0075-acetate to acetyl-CoA	Bac_ova-MF0014-arabinose degradation	0.6477	0.0738	Bac_ova	Bac_ova	MF0075	MF0014	acetate to acetyl-CoA	arabinose degradation	0.6044	0.0487	0.0433	FALSE	0
Bac_ova-MF00015-Proline biosynthesis (glutamate to proline)	Bac_ova-MF0014-arabinose degradation	0.6464	0.0729	Bac_ova	Bac_ova	MF00015	MF0014	Proline biosynthesis (glutamate to proline)	arabinose degradation	0.6631	0.085	0.0167	FALSE	0
Bac_ova-MF0075-acetate to acetyl-CoA	Bac_ova-MF0106-1,2 propnaediol production I (lactaldehyde, curated)	0.6463	0.0729	Bac_ova	Bac_ova	MF0075	MF0106	acetate to acetyl-CoA	1,2 propnaediol production I (lactaldehyde, curated)	0.5714	0.0348	0.0749	FALSE	0
Bac_ova-MF0065-Bifidobacterium shunt	Bac_ova-MF0050-threonine degradation II	0.6454	0.0723	Bac_ova	Bac_ova	MF0065	MF0050	Bifidobacterium shunt	threonine degradation II	0.6808	0.0996	0.0354	FALSE	0
Bac_ova-MF0071-pentose phosphate pathway (non-oxidative branch)	Bac_ova-MF0050-threonine degradation II	0.6454	0.0723	Bac_ova	Bac_ova	MF0071	MF0050	pentose phosphate pathway (non-oxidative branch)	threonine degradation II	0.6808	0.0996	0.0354	FALSE	0
Bac_ova-MF0066-Entner-Doudoroff pathway	Bac_ova-MF00024-Phenylalanine biosynthesis (chorismate to phenylalanine)	-0.6448	0.0719	Bac_ova	Bac_ova	MF0066	MF00024	Entner-Doudoroff pathway	Phenylalanine biosynthesis (chorismate to phenylalanine)	-0.6674	0.0884	0.0226	FALSE	0
Bac_ova-MF0050-threonine degradation II	Bac_ova-MF0011-sucrose degradation II	0.6447	0.0718	Bac_ova	Bac_ova	MF0050	MF0011	threonine degradation II	sucrose degradation II	0.5949	0.0443	0.0499	FALSE	0
Bac_ova-MF0103-mucin degradation	Bac_ova-MF00024-Phenylalanine biosynthesis (chorismate to phenylalanine)	-0.6447	0.0718	Bac_ova	Bac_ova	MF0103	MF00024	mucin degradation	Phenylalanine biosynthesis (chorismate to phenylalanine)	-0.6358	0.066	0.0089	FALSE	0
Bac_ova-MF0106-1,2 propnaediol production I (lactaldehyde, curated)	Bac_ova-MF0095-propionate production III (fromGBMs)	0.6435	0.071	Bac_ova	Bac_ova	MF0106	MF0095	1,2 propnaediol production I (lactaldehyde, curated)	propionate production III (fromGBMs)	0.6394	0.0683	0.0041	FALSE	0
Bac_ova-MF00024-Phenylalanine biosynthesis (chorismate to phenylalanine)	Bac_ova-MF0011-sucrose degradation II	0.6427	0.0705	Bac_ova	Bac_ova	MF00024	MF0011	Phenylalanine biosynthesis (chorismate to phenylalanine)	sucrose degradation II	0.5907	0.0425	0.0519	FALSE	0
Bac_ova-MF0019-rhamnose degradation	Bac_ova-MF00527-Lysine biosynthesis (DAP aminotransferase pathway/ aspartate to lysine)	0.6415	0.0697	Bac_ova	Bac_ova	MF0019	MF00527	rhamnose degradation	Lysine biosynthesis (DAP aminotransferase pathway/ aspartate to lysine)	0.634	0.0649	0.0075	FALSE	0
Bac_ova-MF0067-glycolysis (preparatory phase)	Bac_ova-MF0078-lactaldehyde degradation	0.6414	0.0696	Bac_ova	Bac_ova	MF0067	MF0078	glycolysis (preparatory phase)	lactaldehyde degradation	0.4355	0.0068	0.2058	FALSE	0
Bac_ova-MF0035-glycine degradation	Bac_ova-MF00017-Methionine biosynthesis (apartate to homoserine to methionine)	-0.6403	0.0689	Bac_ova	Bac_ova	MF0035	MF00017	glycine degradation	Methionine biosynthesis (apartate to homoserine to methionine)	-0.6396	0.0685	0.0006	FALSE	0
Bac_ova-MF00525-Lysine biosynthesis (acetyl-DAP pathway/ aspartate to lysine)	Bac_ova-MF0017-galactose degradation	0.6402	0.0689	Bac_ova	Bac_ova	MF00525	MF0017	Lysine biosynthesis (acetyl-DAP pathway/ aspartate to lysine)	galactose degradation	0.67	0.0905	0.0298	FALSE	0
Bac_ova-MF00019-Valine or isoleucine biosynthesis (pyruvate to valine or 2-oxobutanoate to isoleucine)	Bac_ova-MF0106-1,2 propnaediol production I (lactaldehyde, curated)	0.6402	0.0689	Bac_ova	Bac_ova	MF00019	MF0106	Valine or isoleucine biosynthesis (pyruvate to valine or 2-oxobutanoate to isoleucine)	1,2 propnaediol production I (lactaldehyde, curated)	0.6636	0.0854	0.0234	FALSE	0
Bac_ova-MF0106-1,2 propnaediol production I (lactaldehyde, curated)	Bac_ova-MF00570-Isoleucine biosynthesis (threonine to 2-oxobutanoate to isoleucine)	0.6402	0.0689	Bac_ova	Bac_ova	MF0106	MF00570	1,2 propnaediol production I (lactaldehyde, curated)	Isoleucine biosynthesis (threonine to 2-oxobutanoate to isoleucine)	0.6636	0.0854	0.0234	FALSE	0
Bac_ova-MF00019-Valine or isoleucine biosynthesis (pyruvate to valine or 2-oxobutanoate to isoleucine)	Bac_ova-MF0011-sucrose degradation II	0.6396	0.0685	Bac_ova	Bac_ova	MF00019	MF0011	Valine or isoleucine biosynthesis (pyruvate to valine or 2-oxobutanoate to isoleucine)	sucrose degradation II	0.6134	0.0533	0.0262	FALSE	0
Bac_ova-MF00570-Isoleucine biosynthesis (threonine to 2-oxobutanoate to isoleucine)	Bac_ova-MF0011-sucrose degradation II	0.6396	0.0685	Bac_ova	Bac_ova	MF00570	MF0011	Isoleucine biosynthesis (threonine to 2-oxobutanoate to isoleucine)	sucrose degradation II	0.6134	0.0533	0.0262	FALSE	0
Bac_ova-MF0073-pyruvate:ferredoxin oxidoreductase	Bac_ova-MF0014-arabinose degradation	0.6396	0.0684	Bac_ova	Bac_ova	MF0073	MF0014	pyruvate:ferredoxin oxidoreductase	arabinose degradation	0.445	0.0078	0.1945	FALSE	0
Bac_ova-MGB044-Acetate synthesis II	Bac_ova-MF0014-arabinose degradation	0.6396	0.0684	Bac_ova	Bac_ova	MGB044	MF0014	Acetate synthesis II	arabinose degradation	0.445	0.0078	0.1945	FALSE	0
Bac_ova-MGB045-Acetate synthesis III	Bac_ova-MF0014-arabinose degradation	0.6396	0.0684	Bac_ova	Bac_ova	MGB045	MF0014	Acetate synthesis III	arabinose degradation	0.445	0.0078	0.1945	FALSE	0
Bac_ova-MF0025-tryptophan degradation	Bac_ova-MF00845-Arginine biosynthesis (glutamate to acetylcitrulline to arginine)	-0.6368	0.0667	Bac_ova	Bac_ova	MF0025	MF00845	tryptophan degradation	Arginine biosynthesis (glutamate to acetylcitrulline to arginine)	-0.4103	0.0048	0.2265	FALSE	0
Bac_ova-MF0106-1,2 propnaediol production I (lactaldehyde, curated)	Bac_ova-MF0050-threonine degradation II	0.6368	0.0667	Bac_ova	Bac_ova	MF0106	MF0050	1,2 propnaediol production I (lactaldehyde, curated)	threonine degradation II	0.5828	0.0392	0.054	FALSE	0
Bac_ova-MF0107-1,2 propnaediol production I (Hydroxyacetone, curated)	Bac_ova-MF0009-melibiose degradation	-0.6366	0.0666	Bac_ova	Bac_ova	MF0107	MF0009	1,2 propnaediol production I (Hydroxyacetone, curated)	melibiose degradation	-0.6474	0.0736	0.0107	FALSE	0
Bac_ova-MF0075-acetate to acetyl-CoA	Bac_ova-MF0029-aspartate degradation II	-0.6364	0.0664	Bac_ova	Bac_ova	MF0075	MF0029	acetate to acetyl-CoA	aspartate degradation II	-0.6041	0.0486	0.0322	FALSE	0
Bac_ova-MF0067-glycolysis (preparatory phase)	Bac_ova-MF0018-mannose degradation	0.6361	0.0662	Bac_ova	Bac_ova	MF0067	MF0018	glycolysis (preparatory phase)	mannose degradation	0.5079	0.0172	0.1282	FALSE	0.047619
Bac_ova-MF0104-lactate consumption III (lctABCDEF, Curated)	Bac_ova-MF00017-Methionine biosynthesis (apartate to homoserine to methionine)	-0.6353	0.0657	Bac_ova	Bac_ova	MF0104	MF00017	lactate consumption III (lctABCDEF, Curated)	Methionine biosynthesis (apartate to homoserine to methionine)	-0.6494	0.075	0.0142	FALSE	0
Bac_ova-MF0019-rhamnose degradation	Bac_ova-MF0010-sucrose degradation I	0.6347	0.0654	Bac_ova	Bac_ova	MF0019	MF0010	rhamnose degradation	sucrose degradation I	0.5954	0.0445	0.0393	FALSE	0
Bac_ova-MF00021-Cysteine biosynthesis (serine to cysteine)	Bac_ova-MF0056-histidine degradation	-0.6339	0.0649	Bac_ova	Bac_ova	MF00021	MF0056	Cysteine biosynthesis (serine to cysteine)	histidine degradation	-0.5606	0.031	0.0733	FALSE	0
Bac_xyl-MF0028-aspartate degradation I	Bac_xyl-MF0045-cysteine degradation II	1	1	Bac_xyl	Bac_xyl	MF0028	MF0045	aspartate degradation I	cysteine degradation II	1	1	0	FALSE	0.75
Bac_xyl-MF0065-Bifidobacterium shunt	Bac_xyl-MF0071-pentose phosphate pathway (non-oxidative branch)	1	1	Bac_xyl	Bac_xyl	MF0065	MF0071	Bifidobacterium shunt	pentose phosphate pathway (non-oxidative branch)	1	1	0	FALSE	0.75
Bac_xyl-MF0074-pyruvate:formate lyase	Bac_xyl-MF0049-threonine degradation I	1	1	Bac_xyl	Bac_xyl	MF0074	MF0049	pyruvate:formate lyase	threonine degradation I	1	1	0	FALSE	0.333333
Bac_xyl-MF00019-Valine or isoleucine biosynthesis (pyruvate to valine or 2-oxobutanoate to isoleucine)	Bac_xyl-MF00570-Isoleucine biosynthesis (threonine to 2-oxobutanoate to isoleucine)	1	1	Bac_xyl	Bac_xyl	MF00019	MF00570	Valine or isoleucine biosynthesis (pyruvate to valine or 2-oxobutanoate to isoleucine)	Isoleucine biosynthesis (threonine to 2-oxobutanoate to isoleucine)	1	1	0	FALSE	0.75
Bac_xyl-MF0073-pyruvate:ferredoxin oxidoreductase	Bac_xyl-MGB044-Acetate synthesis II	1	1	Bac_xyl	Bac_xyl	MF0073	MGB044	pyruvate:ferredoxin oxidoreductase	Acetate synthesis II	1	1	0	FALSE	0.714286
Bac_xyl-MF0073-pyruvate:ferredoxin oxidoreductase	Bac_xyl-MGB045-Acetate synthesis III	1	1	Bac_xyl	Bac_xyl	MF0073	MGB045	pyruvate:ferredoxin oxidoreductase	Acetate synthesis III	1	1	0	FALSE	0.714286
Bac_xyl-MGB044-Acetate synthesis II	Bac_xyl-MGB045-Acetate synthesis III	1	1	Bac_xyl	Bac_xyl	MGB044	MGB045	Acetate synthesis II	Acetate synthesis III	1	1	0	FALSE	0.75
Bac_xyl-MF0066-Entner-Doudoroff pathway	Bac_xyl-MF0070-pentose phosphate pathway (oxidative phase)	0.9567	0.7666	Bac_xyl	Bac_xyl	MF0066	MF0070	Entner-Doudoroff pathway	pentose phosphate pathway (oxidative phase)	0.9372	0.6776	0.0195	FALSE	0.428571
Bac_xyl-MF00015-Proline biosynthesis (glutamate to proline)	Bac_xyl-MF0054-arginine degradation IV	0.9255	0.6282	Bac_xyl	Bac_xyl	MF00015	MF0054	Proline biosynthesis (glutamate to proline)	arginine degradation IV	0.9202	0.6072	0.0052	FALSE	0.111111
Bac_xyl-MF0028-aspartate degradation I	Bac_xyl-MF0026-tyrosine degradation I	0.9134	0.5808	Bac_xyl	Bac_xyl	MF0028	MF0026	aspartate degradation I	tyrosine degradation I	0.9174	0.596	0.004	FALSE	0.428571
Bac_xyl-MF0026-tyrosine degradation I	Bac_xyl-MF0045-cysteine degradation II	0.9134	0.5808	Bac_xyl	Bac_xyl	MF0026	MF0045	tyrosine degradation I	cysteine degradation II	0.9174	0.596	0.004	FALSE	0.375
Bac_xyl-MF0068-glycolysis (pay-off phase)	Bac_xyl-MF0070-pentose phosphate pathway (oxidative phase)	0.9119	0.5751	Bac_xyl	Bac_xyl	MF0068	MF0070	glycolysis (pay-off phase)	pentose phosphate pathway (oxidative phase)	0.9125	0.5772	0.0006	FALSE	0
Bac_xyl-MF00016-Lysine biosynthesis (succinyl-DAP pathway/aspartate to lysine)	Bac_xyl-MF00525-Lysine biosynthesis (acetyl-DAP pathway/ aspartate to lysine)	0.9094	0.5658	Bac_xyl	Bac_xyl	MF00016	MF00525	Lysine biosynthesis (succinyl-DAP pathway/aspartate to lysine)	Lysine biosynthesis (acetyl-DAP pathway/ aspartate to lysine)	0.843	0.3589	0.0665	FALSE	0.375
Bac_xyl-MF0068-glycolysis (pay-off phase)	Bac_xyl-MF0092-lactate production	0.9077	0.5593	Bac_xyl	Bac_xyl	MF0068	MF0092	glycolysis (pay-off phase)	lactate production	0.756	0.1867	0.1517	FALSE	0
Bac_xyl-MF0104-lactate consumption III (lctABCDEF, Curated)	Bac_xyl-MF0070-pentose phosphate pathway (oxidative phase)	0.9072	0.5575	Bac_xyl	Bac_xyl	MF0104	MF0070	lactate consumption III (lctABCDEF, Curated)	pentose phosphate pathway (oxidative phase)	0.87	0.4337	0.0372	FALSE	0
Bac_xyl-MF0104-lactate consumption III (lctABCDEF, Curated)	Bac_xyl-MF0068-glycolysis (pay-off phase)	0.9029	0.5417	Bac_xyl	Bac_xyl	MF0104	MF0068	lactate consumption III (lctABCDEF, Curated)	glycolysis (pay-off phase)	0.8535	0.3867	0.0493	FALSE	0
Bac_xyl-MF0047-glutamine degradation II	Bac_xyl-MF0009-melibiose degradation	0.8996	0.53	Bac_xyl	Bac_xyl	MF0047	MF0009	glutamine degradation II	melibiose degradation	0.9151	0.5871	0.0155	FALSE	0
Bac_xyl-MF00845-Arginine biosynthesis (glutamate to acetylcitrulline to arginine)	Bac_xyl-MF00844-Arginine biosynthesis (ornithine to arginine)	0.8927	0.506	Bac_xyl	Bac_xyl	MF00845	MF00844	Arginine biosynthesis (glutamate to acetylcitrulline to arginine)	Arginine biosynthesis (ornithine to arginine)	0.8523	0.3832	0.0404	FALSE	0.222222
Bac_xyl-MF00527-Lysine biosynthesis (DAP aminotransferase pathway/ aspartate to lysine)	Bac_xyl-MF00525-Lysine biosynthesis (acetyl-DAP pathway/ aspartate to lysine)	0.8922	0.5043	Bac_xyl	Bac_xyl	MF00527	MF00525	Lysine biosynthesis (DAP aminotransferase pathway/ aspartate to lysine)	Lysine biosynthesis (acetyl-DAP pathway/ aspartate to lysine)	0.7704	0.2091	0.1218	FALSE	0.461538
Bac_xyl-MF0104-lactate consumption III (lctABCDEF, Curated)	Bac_xyl-MF0092-lactate production	0.8901	0.4974	Bac_xyl	Bac_xyl	MF0104	MF0092	lactate consumption III (lctABCDEF, Curated)	lactate production	0.7557	0.1863	0.1344	FALSE	0
Bac_xyl-MF0070-pentose phosphate pathway (oxidative phase)	Bac_xyl-MF0092-lactate production	0.8896	0.4957	Bac_xyl	Bac_xyl	MF0070	MF0092	pentose phosphate pathway (oxidative phase)	lactate production	0.8947	0.513	0.0051	FALSE	0
Bac_xyl-MF0066-Entner-Doudoroff pathway	Bac_xyl-MF0092-lactate production	0.8863	0.4846	Bac_xyl	Bac_xyl	MF0066	MF0092	Entner-Doudoroff pathway	lactate production	0.8373	0.3446	0.0489	FALSE	0
Bac_xyl-MF0034-alanine degradation II	Bac_xyl-MF0011-sucrose degradation II	0.8846	0.4791	Bac_xyl	Bac_xyl	MF0034	MF0011	alanine degradation II	sucrose degradation II	0.8682	0.4283	0.0164	FALSE	0
Bac_xyl-MF0068-glycolysis (pay-off phase)	Bac_xyl-MF0066-Entner-Doudoroff pathway	0.8839	0.477	Bac_xyl	Bac_xyl	MF0068	MF0066	glycolysis (pay-off phase)	Entner-Doudoroff pathway	0.8399	0.351	0.044	FALSE	0
Bac_xyl-MF00527-Lysine biosynthesis (DAP aminotransferase pathway/ aspartate to lysine)	Bac_xyl-MF00016-Lysine biosynthesis (succinyl-DAP pathway/aspartate to lysine)	0.8787	0.4603	Bac_xyl	Bac_xyl	MF00527	MF00016	Lysine biosynthesis (DAP aminotransferase pathway/ aspartate to lysine)	Lysine biosynthesis (succinyl-DAP pathway/aspartate to lysine)	0.7302	0.1516	0.1485	FALSE	0.642857
Bac_xyl-MF0029-aspartate degradation II	Bac_xyl-MF0092-lactate production	0.8761	0.4523	Bac_xyl	Bac_xyl	MF0029	MF0092	aspartate degradation II	lactate production	0.7969	0.2561	0.0792	FALSE	0
Bac_xyl-MF0104-lactate consumption III (lctABCDEF, Curated)	Bac_xyl-MF0096-succinate production	0.8761	0.4521	Bac_xyl	Bac_xyl	MF0104	MF0096	lactate consumption III (lctABCDEF, Curated)	succinate production	0.8937	0.5095	0.0176	FALSE	0
Bac_xyl-MF0029-aspartate degradation II	Bac_xyl-MF0005-starch degradation	-0.8752	0.4495	Bac_xyl	Bac_xyl	MF0029	MF0005	aspartate degradation II	starch degradation	-0.8811	0.4678	0.0059	FALSE	0
Bac_xyl-MF0066-Entner-Doudoroff pathway	Bac_xyl-MF00023-Tryptophan biosynthesis (chorismate to tryptophan I)	-0.8721	0.44	Bac_xyl	Bac_xyl	MF0066	MF00023	Entner-Doudoroff pathway	Tryptophan biosynthesis (chorismate to tryptophan I)	-0.8394	0.3498	0.0327	FALSE	0
Bac_xyl-MF0075-acetate to acetyl-CoA	Bac_xyl-MF0095-propionate production III (fromGBMs)	0.8697	0.4328	Bac_xyl	Bac_xyl	MF0075	MF0095	acetate to acetyl-CoA	propionate production III (fromGBMs)	0.8425	0.3575	0.0273	FALSE	0
Bac_xyl-MF0104-lactate consumption III (lctABCDEF, Curated)	Bac_xyl-MF0066-Entner-Doudoroff pathway	0.8676	0.4264	Bac_xyl	Bac_xyl	MF0104	MF0066	lactate consumption III (lctABCDEF, Curated)	Entner-Doudoroff pathway	0.7802	0.2255	0.0874	FALSE	0
Bac_xyl-MF0034-alanine degradation II	Bac_xyl-MF0005-starch degradation	0.8651	0.4193	Bac_xyl	Bac_xyl	MF0034	MF0005	alanine degradation II	starch degradation	0.8713	0.4375	0.0062	FALSE	0
Bac_xyl-MF0063-glyoxylate bypass	Bac_xyl-MF0070-pentose phosphate pathway (oxidative phase)	0.8602	0.4051	Bac_xyl	Bac_xyl	MF0063	MF0070	glyoxylate bypass	pentose phosphate pathway (oxidative phase)	0.8819	0.4703	0.0217	FALSE	0
Bac_xyl-MF0068-glycolysis (pay-off phase)	Bac_xyl-MF0013-allose degradation	0.8583	0.3997	Bac_xyl	Bac_xyl	MF0068	MF0013	glycolysis (pay-off phase)	allose degradation	0.8257	0.317	0.0325	FALSE	0
Bac_xyl-MF0003-pectin degradation I	Bac_xyl-MF0009-melibiose degradation	0.8552	0.3912	Bac_xyl	Bac_xyl	MF0003	MF0009	pectin degradation I	melibiose degradation	0.7622	0.196	0.093	FALSE	0
Bac_xyl-MF0092-lactate production	Bac_xyl-MF0013-allose degradation	0.8486	0.3734	Bac_xyl	Bac_xyl	MF0092	MF0013	lactate production	allose degradation	0.7436	0.1691	0.105	FALSE	0
Bac_xyl-MF0088-butyrate production I	Bac_xyl-MF0050-threonine degradation II	0.8435	0.3603	Bac_xyl	Bac_xyl	MF0088	MF0050	butyrate production I	threonine degradation II	0.7951	0.2527	0.0484	FALSE	0
Bac_xyl-MF0063-glyoxylate bypass	Bac_xyl-MF0068-glycolysis (pay-off phase)	0.8411	0.3541	Bac_xyl	Bac_xyl	MF0063	MF0068	glyoxylate bypass	glycolysis (pay-off phase)	0.8489	0.3742	0.0078	FALSE	0
Bac_xyl-MF0063-glyoxylate bypass	Bac_xyl-MF0013-allose degradation	0.8381	0.3464	Bac_xyl	Bac_xyl	MF0063	MF0013	glyoxylate bypass	allose degradation	0.8726	0.4414	0.0345	FALSE	0
Bac_xyl-MF0070-pentose phosphate pathway (oxidative phase)	Bac_xyl-MF0013-allose degradation	0.8378	0.3458	Bac_xyl	Bac_xyl	MF0070	MF0013	pentose phosphate pathway (oxidative phase)	allose degradation	0.8486	0.3736	0.0109	FALSE	0
Bac_xyl-MF0075-acetate to acetyl-CoA	Bac_xyl-MF0073-pyruvate:ferredoxin oxidoreductase	0.8375	0.345	Bac_xyl	Bac_xyl	MF0075	MF0073	acetate to acetyl-CoA	pyruvate:ferredoxin oxidoreductase	0.7375	0.1608	0.1	FALSE	0
Bac_xyl-MF0075-acetate to acetyl-CoA	Bac_xyl-MGB044-Acetate synthesis II	0.8375	0.345	Bac_xyl	Bac_xyl	MF0075	MGB044	acetate to acetyl-CoA	Acetate synthesis II	0.7375	0.1608	0.1	FALSE	0.125
Bac_xyl-MF0075-acetate to acetyl-CoA	Bac_xyl-MGB045-Acetate synthesis III	0.8375	0.345	Bac_xyl	Bac_xyl	MF0075	MGB045	acetate to acetyl-CoA	Acetate synthesis III	0.7375	0.1608	0.1	FALSE	0
Bac_xyl-MF0066-Entner-Doudoroff pathway	Bac_xyl-MF00018-Threonine biosynthesis (aspartate to homoserine to threonine)	-0.8357	0.3407	Bac_xyl	Bac_xyl	MF0066	MF00018	Entner-Doudoroff pathway	Threonine biosynthesis (aspartate to homoserine to threonine)	-0.8474	0.3702	0.0117	FALSE	0
Bac_xyl-MF0104-lactate consumption III (lctABCDEF, Curated)	Bac_xyl-MF0029-aspartate degradation II	0.8332	0.3345	Bac_xyl	Bac_xyl	MF0104	MF0029	lactate consumption III (lctABCDEF, Curated)	aspartate degradation II	0.7261	0.1466	0.1071	FALSE	0
Bac_xyl-MF0063-glyoxylate bypass	Bac_xyl-MF0066-Entner-Doudoroff pathway	0.832	0.3316	Bac_xyl	Bac_xyl	MF0063	MF0066	glyoxylate bypass	Entner-Doudoroff pathway	0.8432	0.3595	0.0113	FALSE	0
Bac_xyl-MF00026-Histidine biosynthesis (PRPP to histidine)	Bac_xyl-MF00018-Threonine biosynthesis (aspartate to homoserine to threonine)	0.8311	0.3295	Bac_xyl	Bac_xyl	MF00026	MF00018	Histidine biosynthesis (PRPP to histidine)	Threonine biosynthesis (aspartate to homoserine to threonine)	0.8118	0.2863	0.0192	FALSE	0
Bac_xyl-MF0038-methionine degradation I	Bac_xyl-MF00075-acetate to acetyl-CoA II	0.8303	0.3275	Bac_xyl	Bac_xyl	MF0038	MF00075	methionine degradation I	acetate to acetyl-CoA II	0.7228	0.1426	0.1075	FALSE	0
Bac_xyl-MF0075-acetate to acetyl-CoA	Bac_xyl-MF0051-arginine degradation I	0.8278	0.3217	Bac_xyl	Bac_xyl	MF0075	MF0051	acetate to acetyl-CoA	arginine degradation I	0.79	0.243	0.0378	FALSE	0
Bac_xyl-MF00018-Threonine biosynthesis (aspartate to homoserine to threonine)	Bac_xyl-MF00017-Methionine biosynthesis (apartate to homoserine to methionine)	0.8275	0.321	Bac_xyl	Bac_xyl	MF00018	MF00017	Threonine biosynthesis (aspartate to homoserine to threonine)	Methionine biosynthesis (apartate to homoserine to methionine)	0.8059	0.274	0.0215	FALSE	0.3125
Bac_xyl-MF0073-pyruvate:ferredoxin oxidoreductase	Bac_xyl-MF0014-arabinose degradation	0.8271	0.3201	Bac_xyl	Bac_xyl	MF0073	MF0014	pyruvate:ferredoxin oxidoreductase	arabinose degradation	0.671	0.0913	0.156	FALSE	0
Bac_xyl-MGB044-Acetate synthesis II	Bac_xyl-MF0014-arabinose degradation	0.8271	0.3201	Bac_xyl	Bac_xyl	MGB044	MF0014	Acetate synthesis II	arabinose degradation	0.671	0.0913	0.156	FALSE	0
Bac_xyl-MGB045-Acetate synthesis III	Bac_xyl-MF0014-arabinose degradation	0.8271	0.3201	Bac_xyl	Bac_xyl	MGB045	MF0014	Acetate synthesis III	arabinose degradation	0.671	0.0913	0.156	FALSE	0
Bac_xyl-MF00023-Tryptophan biosynthesis (chorismate to tryptophan I)	Bac_xyl-MF00019-Valine or isoleucine biosynthesis (pyruvate to valine or 2-oxobutanoate to isoleucine)	0.827	0.3199	Bac_xyl	Bac_xyl	MF00023	MF00019	Tryptophan biosynthesis (chorismate to tryptophan I)	Valine or isoleucine biosynthesis (pyruvate to valine or 2-oxobutanoate to isoleucine)	0.7498	0.1777	0.0772	FALSE	0
Bac_xyl-MF00023-Tryptophan biosynthesis (chorismate to tryptophan I)	Bac_xyl-MF00570-Isoleucine biosynthesis (threonine to 2-oxobutanoate to isoleucine)	0.827	0.3199	Bac_xyl	Bac_xyl	MF00023	MF00570	Tryptophan biosynthesis (chorismate to tryptophan I)	Isoleucine biosynthesis (threonine to 2-oxobutanoate to isoleucine)	0.7498	0.1777	0.0772	FALSE	0
Bac_xyl-MF0005-starch degradation	Bac_xyl-MF0011-sucrose degradation II	0.8264	0.3185	Bac_xyl	Bac_xyl	MF0005	MF0011	starch degradation	sucrose degradation II	0.8026	0.2672	0.0238	FALSE	0
Bac_xyl-MF0003-pectin degradation I	Bac_xyl-MF0047-glutamine degradation II	0.826	0.3177	Bac_xyl	Bac_xyl	MF0003	MF0047	pectin degradation I	glutamine degradation II	0.8106	0.2836	0.0155	FALSE	0
Bac_xyl-MF0104-lactate consumption III (lctABCDEF, Curated)	Bac_xyl-MF0013-allose degradation	0.8246	0.3143	Bac_xyl	Bac_xyl	MF0104	MF0013	lactate consumption III (lctABCDEF, Curated)	allose degradation	0.7583	0.1901	0.0663	FALSE	0
Bac_xyl-MF00021-Cysteine biosynthesis (serine to cysteine)	Bac_xyl-MF00020-Serine biosynthesis (glycerate-3P to serine)	0.8244	0.3139	Bac_xyl	Bac_xyl	MF00021	MF00020	Cysteine biosynthesis (serine to cysteine)	Serine biosynthesis (glycerate-3P to serine)	0.7673	0.2041	0.0571	FALSE	0
Bac_xyl-MF0038-methionine degradation I	Bac_xyl-MF0051-arginine degradation I	0.8208	0.3057	Bac_xyl	Bac_xyl	MF0038	MF0051	methionine degradation I	arginine degradation I	0.732	0.1539	0.0887	FALSE	0
Bac_xyl-MF0063-glyoxylate bypass	Bac_xyl-MF0017-galactose degradation	-0.8183	0.3002	Bac_xyl	Bac_xyl	MF0063	MF0017	glyoxylate bypass	galactose degradation	-0.825	0.3152	0.0067	FALSE	0
Bac_xyl-MF0028-aspartate degradation I	Bac_xyl-MF00075-acetate to acetyl-CoA II	0.8179	0.2993	Bac_xyl	Bac_xyl	MF0028	MF00075	aspartate degradation I	acetate to acetyl-CoA II	0.8124	0.2874	0.0055	FALSE	0
Bac_xyl-MF0045-cysteine degradation II	Bac_xyl-MF00075-acetate to acetyl-CoA II	0.8179	0.2993	Bac_xyl	Bac_xyl	MF0045	MF00075	cysteine degradation II	acetate to acetyl-CoA II	0.8124	0.2874	0.0055	FALSE	0
Bac_xyl-MF00023-Tryptophan biosynthesis (chorismate to tryptophan I)	Bac_xyl-MF0070-pentose phosphate pathway (oxidative phase)	-0.8123	0.2873	Bac_xyl	Bac_xyl	MF00023	MF0070	Tryptophan biosynthesis (chorismate to tryptophan I)	pentose phosphate pathway (oxidative phase)	-0.7382	0.1619	0.0741	FALSE	0
Bac_xyl-MF0034-alanine degradation II	Bac_xyl-MF0088-butyrate production I	0.8119	0.2864	Bac_xyl	Bac_xyl	MF0034	MF0088	alanine degradation II	butyrate production I	0.8515	0.3811	0.0396	FALSE	0
Bac_xyl-MF00021-Cysteine biosynthesis (serine to cysteine)	Bac_xyl-MF00844-Arginine biosynthesis (ornithine to arginine)	0.8094	0.2812	Bac_xyl	Bac_xyl	MF00021	MF00844	Cysteine biosynthesis (serine to cysteine)	Arginine biosynthesis (ornithine to arginine)	0.748	0.1752	0.0614	FALSE	0
Bac_xyl-MF0038-methionine degradation I	Bac_xyl-MF0014-arabinose degradation	0.8067	0.2756	Bac_xyl	Bac_xyl	MF0038	MF0014	methionine degradation I	arabinose degradation	0.645	0.072	0.1616	FALSE	0
Bac_xyl-MF0047-glutamine degradation II	Bac_xyl-MF0050-threonine degradation II	-0.8059	0.274	Bac_xyl	Bac_xyl	MF0047	MF0050	glutamine degradation II	threonine degradation II	-0.7277	0.1485	0.0782	FALSE	0
Bac_xyl-MF00023-Tryptophan biosynthesis (chorismate to tryptophan I)	Bac_xyl-MF00017-Methionine biosynthesis (apartate to homoserine to methionine)	0.8034	0.2688	Bac_xyl	Bac_xyl	MF00023	MF00017	Tryptophan biosynthesis (chorismate to tryptophan I)	Methionine biosynthesis (apartate to homoserine to methionine)	0.7943	0.2512	0.009	FALSE	0
Bac_xyl-MF0066-Entner-Doudoroff pathway	Bac_xyl-MF0013-allose degradation	0.8029	0.2678	Bac_xyl	Bac_xyl	MF0066	MF0013	Entner-Doudoroff pathway	allose degradation	0.7933	0.2493	0.0096	FALSE	0
Bac_xyl-MF0088-butyrate production I	Bac_xyl-MF0011-sucrose degradation II	0.8015	0.2651	Bac_xyl	Bac_xyl	MF0088	MF0011	butyrate production I	sucrose degradation II	0.7691	0.207	0.0324	FALSE	0
Bac_xyl-MF00021-Cysteine biosynthesis (serine to cysteine)	Bac_xyl-MF0051-arginine degradation I	0.7994	0.261	Bac_xyl	Bac_xyl	MF00021	MF0051	Cysteine biosynthesis (serine to cysteine)	arginine degradation I	0.7691	0.207	0.0303	FALSE	0
Bac_xyl-MF0066-Entner-Doudoroff pathway	Bac_xyl-MF00017-Methionine biosynthesis (apartate to homoserine to methionine)	-0.7972	0.2567	Bac_xyl	Bac_xyl	MF0066	MF00017	Entner-Doudoroff pathway	Methionine biosynthesis (apartate to homoserine to methionine)	-0.6934	0.1112	0.1038	FALSE	0
Bac_xyl-MF0014-arabinose degradation	Bac_xyl-MF00075-acetate to acetyl-CoA II	0.7936	0.2498	Bac_xyl	Bac_xyl	MF0014	MF00075	arabinose degradation	acetate to acetyl-CoA II	0.6564	0.08	0.1372	FALSE	0
Bac_xyl-MF0106-1,2 propnaediol production I (lactaldehyde, curated)	Bac_xyl-MF0107-1,2 propnaediol production I (Hydroxyacetone, curated)	0.7933	0.2492	Bac_xyl	Bac_xyl	MF0106	MF0107	1,2 propnaediol production I (lactaldehyde, curated)	1,2 propnaediol production I (Hydroxyacetone, curated)	0.8041	0.2703	0.0109	FALSE	0.428571
Bac_xyl-MF0078-lactaldehyde degradation	Bac_xyl-MF0106-1,2 propnaediol production I (lactaldehyde, curated)	0.7924	0.2476	Bac_xyl	Bac_xyl	MF0078	MF0106	lactaldehyde degradation	1,2 propnaediol production I (lactaldehyde, curated)	0.7534	0.1829	0.039	FALSE	0.142857
Bac_xyl-MF0106-1,2 propnaediol production I (lactaldehyde, curated)	Bac_xyl-MF0054-arginine degradation IV	0.7923	0.2473	Bac_xyl	Bac_xyl	MF0106	MF0054	1,2 propnaediol production I (lactaldehyde, curated)	arginine degradation IV	0.7583	0.1901	0.034	FALSE	0
Bac_xyl-MF0018-mannose degradation	Bac_xyl-MF00020-Serine biosynthesis (glycerate-3P to serine)	0.7904	0.2439	Bac_xyl	Bac_xyl	MF0018	MF00020	mannose degradation	Serine biosynthesis (glycerate-3P to serine)	0.834	0.3365	0.0436	FALSE	0
Bac_xyl-MF00020-Serine biosynthesis (glycerate-3P to serine)	Bac_xyl-MF0075-acetate to acetyl-CoA	0.7901	0.2433	Bac_xyl	Bac_xyl	MF00020	MF0075	Serine biosynthesis (glycerate-3P to serine)	acetate to acetyl-CoA	0.7745	0.2159	0.0156	FALSE	0
Bac_xyl-MF00015-Proline biosynthesis (glutamate to proline)	Bac_xyl-MF0106-1,2 propnaediol production I (lactaldehyde, curated)	0.789	0.2412	Bac_xyl	Bac_xyl	MF00015	MF0106	Proline biosynthesis (glutamate to proline)	1,2 propnaediol production I (lactaldehyde, curated)	0.7526	0.1818	0.0363	FALSE	0
Bac_xyl-MF0003-pectin degradation I	Bac_xyl-MF0050-threonine degradation II	-0.7873	0.2381	Bac_xyl	Bac_xyl	MF0003	MF0050	pectin degradation I	threonine degradation II	-0.7871	0.2378	0.0002	FALSE	0
Bac_xyl-MF0028-aspartate degradation I	Bac_xyl-MF00018-Threonine biosynthesis (aspartate to homoserine to threonine)	0.7844	0.2329	Bac_xyl	Bac_xyl	MF0028	MF00018	aspartate degradation I	Threonine biosynthesis (aspartate to homoserine to threonine)	0.7727	0.2129	0.0117	FALSE	0
Bac_xyl-MF00018-Threonine biosynthesis (aspartate to homoserine to threonine)	Bac_xyl-MF0045-cysteine degradation II	0.7844	0.2329	Bac_xyl	Bac_xyl	MF00018	MF0045	Threonine biosynthesis (aspartate to homoserine to threonine)	cysteine degradation II	0.7727	0.2129	0.0117	FALSE	0
Bac_xyl-MF0063-glyoxylate bypass	Bac_xyl-MF00018-Threonine biosynthesis (aspartate to homoserine to threonine)	-0.7813	0.2275	Bac_xyl	Bac_xyl	MF0063	MF00018	glyoxylate bypass	Threonine biosynthesis (aspartate to homoserine to threonine)	-0.7241	0.1441	0.0572	FALSE	0
Bac_xyl-MF0073-pyruvate:ferredoxin oxidoreductase	Bac_xyl-MF0038-methionine degradation I	0.7812	0.2272	Bac_xyl	Bac_xyl	MF0073	MF0038	pyruvate:ferredoxin oxidoreductase	methionine degradation I	0.694	0.1117	0.0872	FALSE	0
Bac_xyl-MGB044-Acetate synthesis II	Bac_xyl-MF0038-methionine degradation I	0.7812	0.2272	Bac_xyl	Bac_xyl	MGB044	MF0038	Acetate synthesis II	methionine degradation I	0.694	0.1117	0.0872	FALSE	0
Bac_xyl-MGB045-Acetate synthesis III	Bac_xyl-MF0038-methionine degradation I	0.7812	0.2272	Bac_xyl	Bac_xyl	MGB045	MF0038	Acetate synthesis III	methionine degradation I	0.694	0.1117	0.0872	FALSE	0
Bac_xyl-MF0025-tryptophan degradation	Bac_xyl-MF00845-Arginine biosynthesis (glutamate to acetylcitrulline to arginine)	-0.7806	0.2263	Bac_xyl	Bac_xyl	MF0025	MF00845	tryptophan degradation	Arginine biosynthesis (glutamate to acetylcitrulline to arginine)	-0.5586	0.0304	0.2221	FALSE	0
Bac_xyl-MF0017-galactose degradation	Bac_xyl-MF0013-allose degradation	-0.7795	0.2243	Bac_xyl	Bac_xyl	MF0017	MF0013	galactose degradation	allose degradation	-0.7508	0.1792	0.0287	FALSE	0
Bac_xyl-MF0078-lactaldehyde degradation	Bac_xyl-MF0011-sucrose degradation II	0.7794	0.2242	Bac_xyl	Bac_xyl	MF0078	MF0011	lactaldehyde degradation	sucrose degradation II	0.7526	0.1818	0.0268	FALSE	0
Bac_xyl-MF0078-lactaldehyde degradation	Bac_xyl-MF0054-arginine degradation IV	0.7791	0.2237	Bac_xyl	Bac_xyl	MF0078	MF0054	lactaldehyde degradation	arginine degradation IV	0.7815	0.2278	0.0024	FALSE	0
Bac_xyl-MF0050-threonine degradation II	Bac_xyl-MF0009-melibiose degradation	-0.7789	0.2234	Bac_xyl	Bac_xyl	MF0050	MF0009	threonine degradation II	melibiose degradation	-0.7333	0.1555	0.0456	FALSE	0
Bac_xyl-MF0073-pyruvate:ferredoxin oxidoreductase	Bac_xyl-MF0095-propionate production III (fromGBMs)	0.7776	0.2212	Bac_xyl	Bac_xyl	MF0073	MF0095	pyruvate:ferredoxin oxidoreductase	propionate production III (fromGBMs)	0.6445	0.0717	0.1331	FALSE	0
Bac_xyl-MGB044-Acetate synthesis II	Bac_xyl-MF0095-propionate production III (fromGBMs)	0.7776	0.2212	Bac_xyl	Bac_xyl	MGB044	MF0095	Acetate synthesis II	propionate production III (fromGBMs)	0.6445	0.0717	0.1331	FALSE	0
Bac_xyl-MGB045-Acetate synthesis III	Bac_xyl-MF0095-propionate production III (fromGBMs)	0.7776	0.2212	Bac_xyl	Bac_xyl	MGB045	MF0095	Acetate synthesis III	propionate production III (fromGBMs)	0.6445	0.0717	0.1331	FALSE	0
Bac_xyl-MF0066-Entner-Doudoroff pathway	Bac_xyl-MF0029-aspartate degradation II	0.7776	0.221	Bac_xyl	Bac_xyl	MF0066	MF0029	Entner-Doudoroff pathway	aspartate degradation II	0.6358	0.066	0.1418	FALSE	0
Bac_xyl-MF0054-arginine degradation IV	Bac_xyl-MF0011-sucrose degradation II	0.7759	0.2181	Bac_xyl	Bac_xyl	MF0054	MF0011	arginine degradation IV	sucrose degradation II	0.7411	0.1656	0.0348	FALSE	0
Bac_xyl-MF0063-glyoxylate bypass	Bac_xyl-MF0092-lactate production	0.7751	0.2168	Bac_xyl	Bac_xyl	MF0063	MF0092	glyoxylate bypass	lactate production	0.7076	0.1255	0.0675	FALSE	0
Bac_xyl-MF0018-mannose degradation	Bac_xyl-MF0095-propionate production III (fromGBMs)	0.7744	0.2157	Bac_xyl	Bac_xyl	MF0018	MF0095	mannose degradation	propionate production III (fromGBMs)	0.7022	0.1199	0.0723	FALSE	0
Bac_xyl-MF00021-Cysteine biosynthesis (serine to cysteine)	Bac_xyl-MF0038-methionine degradation I	0.7739	0.2148	Bac_xyl	Bac_xyl	MF00021	MF0038	Cysteine biosynthesis (serine to cysteine)	methionine degradation I	0.8062	0.2745	0.0323	FALSE	0
Bac_xyl-MF00845-Arginine biosynthesis (glutamate to acetylcitrulline to arginine)	Bac_xyl-MF00018-Threonine biosynthesis (aspartate to homoserine to threonine)	0.7732	0.2138	Bac_xyl	Bac_xyl	MF00845	MF00018	Arginine biosynthesis (glutamate to acetylcitrulline to arginine)	Threonine biosynthesis (aspartate to homoserine to threonine)	0.7058	0.1236	0.0675	FALSE	0
Bac_xyl-MF0075-acetate to acetyl-CoA	Bac_xyl-MF0014-arabinose degradation	0.7709	0.21	Bac_xyl	Bac_xyl	MF0075	MF0014	acetate to acetyl-CoA	arabinose degradation	0.6867	0.1049	0.0842	FALSE	0
Bac_xyl-MF0066-Entner-Doudoroff pathway	Bac_xyl-MF00015-Proline biosynthesis (glutamate to proline)	-0.7704	0.2091	Bac_xyl	Bac_xyl	MF0066	MF00015	Entner-Doudoroff pathway	Proline biosynthesis (glutamate to proline)	-0.7385	0.1622	0.0319	FALSE	0
Bac_xyl-MF0066-Entner-Doudoroff pathway	Bac_xyl-MF0017-galactose degradation	-0.7688	0.2064	Bac_xyl	Bac_xyl	MF0066	MF0017	Entner-Doudoroff pathway	galactose degradation	-0.7364	0.1595	0.0323	FALSE	0
Bac_xyl-MF0020-ribose degradation	Bac_xyl-MF0006-lactose degradation	-0.7682	0.2056	Bac_xyl	Bac_xyl	MF0020	MF0006	ribose degradation	lactose degradation	-0.7843	0.2327	0.0161	FALSE	0
Bac_xyl-MF0070-pentose phosphate pathway (oxidative phase)	Bac_xyl-MF0029-aspartate degradation II	0.7655	0.2012	Bac_xyl	Bac_xyl	MF0070	MF0029	pentose phosphate pathway (oxidative phase)	aspartate degradation II	0.6837	0.1021	0.0818	FALSE	0
Bac_xyl-MF0051-arginine degradation I	Bac_xyl-MF00075-acetate to acetyl-CoA II	0.7649	0.2002	Bac_xyl	Bac_xyl	MF0051	MF00075	arginine degradation I	acetate to acetyl-CoA II	0.7364	0.1595	0.0285	FALSE	0
Bac_xyl-MF0026-tyrosine degradation I	Bac_xyl-MF00018-Threonine biosynthesis (aspartate to homoserine to threonine)	0.7631	0.1975	Bac_xyl	Bac_xyl	MF0026	MF00018	tyrosine degradation I	Threonine biosynthesis (aspartate to homoserine to threonine)	0.7758	0.218	0.0127	FALSE	0
Bac_xyl-MF0025-tryptophan degradation	Bac_xyl-MF0056-histidine degradation	0.7628	0.1969	Bac_xyl	Bac_xyl	MF0025	MF0056	tryptophan degradation	histidine degradation	0.8183	0.3002	0.0555	FALSE	0
Bac_xyl-MF0068-glycolysis (pay-off phase)	Bac_xyl-MF00023-Tryptophan biosynthesis (chorismate to tryptophan I)	-0.7619	0.1956	Bac_xyl	Bac_xyl	MF0068	MF00023	glycolysis (pay-off phase)	Tryptophan biosynthesis (chorismate to tryptophan I)	-0.6981	0.1157	0.0638	FALSE	0
Bac_xyl-MF00020-Serine biosynthesis (glycerate-3P to serine)	Bac_xyl-MF0095-propionate production III (fromGBMs)	0.7612	0.1946	Bac_xyl	Bac_xyl	MF00020	MF0095	Serine biosynthesis (glycerate-3P to serine)	propionate production III (fromGBMs)	0.679	0.098	0.0822	FALSE	0
Bac_xyl-MF0075-acetate to acetyl-CoA	Bac_xyl-MF0038-methionine degradation I	0.7584	0.1904	Bac_xyl	Bac_xyl	MF0075	MF0038	acetate to acetyl-CoA	methionine degradation I	0.7277	0.1485	0.0308	FALSE	0
Bac_xyl-MF0046-glutamine degradation I	Bac_xyl-MF0092-lactate production	0.7572	0.1885	Bac_xyl	Bac_xyl	MF0046	MF0092	glutamine degradation I	lactate production	0.5665	0.0331	0.1907	FALSE	0
Bac_xyl-MF0029-aspartate degradation II	Bac_xyl-MF0011-sucrose degradation II	-0.7566	0.1876	Bac_xyl	Bac_xyl	MF0029	MF0011	aspartate degradation II	sucrose degradation II	-0.7645	0.1996	0.0079	FALSE	0
Bac_xyl-MF00020-Serine biosynthesis (glycerate-3P to serine)	Bac_xyl-MF00844-Arginine biosynthesis (ornithine to arginine)	0.7553	0.1857	Bac_xyl	Bac_xyl	MF00020	MF00844	Serine biosynthesis (glycerate-3P to serine)	Arginine biosynthesis (ornithine to arginine)	0.6121	0.0526	0.1432	FALSE	0
Bac_xyl-MF0026-tyrosine degradation I	Bac_xyl-MF00026-Histidine biosynthesis (PRPP to histidine)	0.7549	0.185	Bac_xyl	Bac_xyl	MF0026	MF00026	tyrosine degradation I	Histidine biosynthesis (PRPP to histidine)	0.7452	0.1712	0.0097	FALSE	0.0434783
Bac_xyl-MF0031-glutamate degradation II	Bac_xyl-MF0034-alanine degradation II	-0.7516	0.1803	Bac_xyl	Bac_xyl	MF0031	MF0034	glutamate degradation II	alanine degradation II	-0.6685	0.0892	0.0832	FALSE	0
Bac_xyl-MF00020-Serine biosynthesis (glycerate-3P to serine)	Bac_xyl-MF0051-arginine degradation I	0.7512	0.1797	Bac_xyl	Bac_xyl	MF00020	MF0051	Serine biosynthesis (glycerate-3P to serine)	arginine degradation I	0.7032	0.1209	0.048	FALSE	0
Bac_xyl-MF0063-glyoxylate bypass	Bac_xyl-MF0104-lactate consumption III (lctABCDEF, Curated)	0.7494	0.1771	Bac_xyl	Bac_xyl	MF0063	MF0104	glyoxylate bypass	lactate consumption III (lctABCDEF, Curated)	0.7236	0.1435	0.0258	FALSE	0
Bac_xyl-MF0070-pentose phosphate pathway (oxidative phase)	Bac_xyl-MF00018-Threonine biosynthesis (aspartate to homoserine to threonine)	-0.7491	0.1767	Bac_xyl	Bac_xyl	MF0070	MF00018	pentose phosphate pathway (oxidative phase)	Threonine biosynthesis (aspartate to homoserine to threonine)	-0.7382	0.1619	0.0109	FALSE	0
Bac_xyl-MF0070-pentose phosphate pathway (oxidative phase)	Bac_xyl-MF00015-Proline biosynthesis (glutamate to proline)	-0.7491	0.1766	Bac_xyl	Bac_xyl	MF0070	MF00015	pentose phosphate pathway (oxidative phase)	Proline biosynthesis (glutamate to proline)	-0.7488	0.1762	0.0003	FALSE	0
Bac_xyl-MF0104-lactate consumption III (lctABCDEF, Curated)	Bac_xyl-MF00023-Tryptophan biosynthesis (chorismate to tryptophan I)	-0.7444	0.1702	Bac_xyl	Bac_xyl	MF0104	MF00023	lactate consumption III (lctABCDEF, Curated)	Tryptophan biosynthesis (chorismate to tryptophan I)	-0.6144	0.0538	0.13	FALSE	0
Bac_xyl-MF0022-galacturonate degradation I	Bac_xyl-MF0019-rhamnose degradation	0.7444	0.1701	Bac_xyl	Bac_xyl	MF0022	MF0019	galacturonate degradation I	rhamnose degradation	0.3593	0.0022	0.3851	TRUE	0
Bac_xyl-MF0073-pyruvate:ferredoxin oxidoreductase	Bac_xyl-MF0051-arginine degradation I	0.7442	0.1698	Bac_xyl	Bac_xyl	MF0073	MF0051	pyruvate:ferredoxin oxidoreductase	arginine degradation I	0.6422	0.0702	0.1019	FALSE	0
Bac_xyl-MGB044-Acetate synthesis II	Bac_xyl-MF0051-arginine degradation I	0.7442	0.1698	Bac_xyl	Bac_xyl	MGB044	MF0051	Acetate synthesis II	arginine degradation I	0.6422	0.0702	0.1019	FALSE	0
Bac_xyl-MGB045-Acetate synthesis III	Bac_xyl-MF0051-arginine degradation I	0.7442	0.1698	Bac_xyl	Bac_xyl	MGB045	MF0051	Acetate synthesis III	arginine degradation I	0.6422	0.0702	0.1019	FALSE	0
Bac_xyl-MF0034-alanine degradation II	Bac_xyl-MF0029-aspartate degradation II	-0.7438	0.1693	Bac_xyl	Bac_xyl	MF0034	MF0029	alanine degradation II	aspartate degradation II	-0.7647	0.2	0.021	FALSE	0
Bac_xyl-MF0018-mannose degradation	Bac_xyl-MF0003-pectin degradation I	-0.7422	0.1672	Bac_xyl	Bac_xyl	MF0018	MF0003	mannose degradation	pectin degradation I	-0.6636	0.0854	0.0787	FALSE	0
Bac_xyl-MF0070-pentose phosphate pathway (oxidative phase)	Bac_xyl-MF0017-galactose degradation	-0.7418	0.1667	Bac_xyl	Bac_xyl	MF0070	MF0017	pentose phosphate pathway (oxidative phase)	galactose degradation	-0.7673	0.2041	0.0255	FALSE	0
Bac_xyl-MF0028-aspartate degradation I	Bac_xyl-MF00017-Methionine biosynthesis (apartate to homoserine to methionine)	0.7415	0.1662	Bac_xyl	Bac_xyl	MF0028	MF00017	aspartate degradation I	Methionine biosynthesis (apartate to homoserine to methionine)	0.671	0.0913	0.0705	FALSE	0
Bac_xyl-MF00017-Methionine biosynthesis (apartate to homoserine to methionine)	Bac_xyl-MF0045-cysteine degradation II	0.7415	0.1662	Bac_xyl	Bac_xyl	MF00017	MF0045	Methionine biosynthesis (apartate to homoserine to methionine)	cysteine degradation II	0.671	0.0913	0.0705	FALSE	0
Bac_xyl-MF0026-tyrosine degradation I	Bac_xyl-MF0103-mucin degradation	-0.7411	0.1656	Bac_xyl	Bac_xyl	MF0026	MF0103	tyrosine degradation I	mucin degradation	-0.7104	0.1286	0.0306	FALSE	0
Bac_xyl-MF0026-tyrosine degradation I	Bac_xyl-MF0051-arginine degradation I	0.7409	0.1653	Bac_xyl	Bac_xyl	MF0026	MF0051	tyrosine degradation I	arginine degradation I	0.7956	0.2537	0.0548	FALSE	0
Bac_xyl-MF0068-glycolysis (pay-off phase)	Bac_xyl-MF0046-glutamine degradation I	0.7407	0.1652	Bac_xyl	Bac_xyl	MF0068	MF0046	glycolysis (pay-off phase)	glutamine degradation I	0.6476	0.0738	0.0931	FALSE	0
Bac_xyl-MF0066-Entner-Doudoroff pathway	Bac_xyl-MF00026-Histidine biosynthesis (PRPP to histidine)	-0.7405	0.1648	Bac_xyl	Bac_xyl	MF0066	MF00026	Entner-Doudoroff pathway	Histidine biosynthesis (PRPP to histidine)	-0.7462	0.1726	0.0057	FALSE	0
Bac_xyl-MF0068-glycolysis (pay-off phase)	Bac_xyl-MF0029-aspartate degradation II	0.7396	0.1636	Bac_xyl	Bac_xyl	MF0068	MF0029	glycolysis (pay-off phase)	aspartate degradation II	0.574	0.0358	0.1656	FALSE	0
Bac_xyl-MF00023-Tryptophan biosynthesis (chorismate to tryptophan I)	Bac_xyl-MF0044-cysteine degradation I	0.739	0.1629	Bac_xyl	Bac_xyl	MF00023	MF0044	Tryptophan biosynthesis (chorismate to tryptophan I)	cysteine degradation I	0.6921	0.11	0.0469	FALSE	0
Bac_xyl-MF0051-arginine degradation I	Bac_xyl-MF0095-propionate production III (fromGBMs)	0.7389	0.1627	Bac_xyl	Bac_xyl	MF0051	MF0095	arginine degradation I	propionate production III (fromGBMs)	0.6885	0.1066	0.0503	FALSE	0
Bac_xyl-MF0028-aspartate degradation I	Bac_xyl-MF0054-arginine degradation IV	0.7363	0.1594	Bac_xyl	Bac_xyl	MF0028	MF0054	aspartate degradation I	arginine degradation IV	0.7097	0.1277	0.0267	FALSE	0
Bac_xyl-MF0045-cysteine degradation II	Bac_xyl-MF0054-arginine degradation IV	0.7363	0.1594	Bac_xyl	Bac_xyl	MF0045	MF0054	cysteine degradation II	arginine degradation IV	0.7097	0.1277	0.0267	FALSE	0
Bac_xyl-MF0068-glycolysis (pay-off phase)	Bac_xyl-MF0096-succinate production	0.7359	0.1588	Bac_xyl	Bac_xyl	MF0068	MF0096	glycolysis (pay-off phase)	succinate production	0.7411	0.1656	0.0052	FALSE	0
Bac_xyl-MF0070-pentose phosphate pathway (oxidative phase)	Bac_xyl-MF00017-Methionine biosynthesis (apartate to homoserine to methionine)	-0.7354	0.1582	Bac_xyl	Bac_xyl	MF0070	MF00017	pentose phosphate pathway (oxidative phase)	Methionine biosynthesis (apartate to homoserine to methionine)	-0.6347	0.0654	0.1006	FALSE	0
Bac_xyl-MF0050-threonine degradation II	Bac_xyl-MF0011-sucrose degradation II	0.7332	0.1554	Bac_xyl	Bac_xyl	MF0050	MF0011	threonine degradation II	sucrose degradation II	0.7423	0.1673	0.0091	FALSE	0
Bac_xyl-MF0095-propionate production III (fromGBMs)	Bac_xyl-MF0014-arabinose degradation	0.7312	0.1528	Bac_xyl	Bac_xyl	MF0095	MF0014	propionate production III (fromGBMs)	arabinose degradation	0.7156	0.1343	0.0156	FALSE	0
Bac_xyl-MF0026-tyrosine degradation I	Bac_xyl-MF0054-arginine degradation IV	0.7302	0.1516	Bac_xyl	Bac_xyl	MF0026	MF0054	tyrosine degradation I	arginine degradation IV	0.7117	0.13	0.0185	FALSE	0
Bac_xyl-MF00026-Histidine biosynthesis (PRPP to histidine)	Bac_xyl-MF00845-Arginine biosynthesis (glutamate to acetylcitrulline to arginine)	0.7293	0.1504	Bac_xyl	Bac_xyl	MF00026	MF00845	Histidine biosynthesis (PRPP to histidine)	Arginine biosynthesis (glutamate to acetylcitrulline to arginine)	0.6013	0.0473	0.128	FALSE	0
Bac_xyl-MF00026-Histidine biosynthesis (PRPP to histidine)	Bac_xyl-MF00525-Lysine biosynthesis (acetyl-DAP pathway/ aspartate to lysine)	0.7288	0.1499	Bac_xyl	Bac_xyl	MF00026	MF00525	Histidine biosynthesis (PRPP to histidine)	Lysine biosynthesis (acetyl-DAP pathway/ aspartate to lysine)	0.6273	0.0609	0.1015	FALSE	0
Bac_xyl-MF0103-mucin degradation	Bac_xyl-MF0054-arginine degradation IV	-0.7288	0.1499	Bac_xyl	Bac_xyl	MF0103	MF0054	mucin degradation	arginine degradation IV	-0.7429	0.168	0.014	FALSE	0
Bac_xyl-MF00026-Histidine biosynthesis (PRPP to histidine)	Bac_xyl-MF00023-Tryptophan biosynthesis (chorismate to tryptophan I)	0.7279	0.1487	Bac_xyl	Bac_xyl	MF00026	MF00023	Histidine biosynthesis (PRPP to histidine)	Tryptophan biosynthesis (chorismate to tryptophan I)	0.7344	0.1568	0.0065	FALSE	0
Bac_xyl-MF0018-mannose degradation	Bac_xyl-MF0054-arginine degradation IV	0.7276	0.1484	Bac_xyl	Bac_xyl	MF0018	MF0054	mannose degradation	arginine degradation IV	0.775	0.2167	0.0474	FALSE	0
Bac_xyl-MF0068-glycolysis (pay-off phase)	Bac_xyl-MF00017-Methionine biosynthesis (apartate to homoserine to methionine)	-0.726	0.1465	Bac_xyl	Bac_xyl	MF0068	MF00017	glycolysis (pay-off phase)	Methionine biosynthesis (apartate to homoserine to methionine)	-0.6754	0.0949	0.0506	FALSE	0
Bac_xyl-MF00023-Tryptophan biosynthesis (chorismate to tryptophan I)	Bac_xyl-MF00018-Threonine biosynthesis (aspartate to homoserine to threonine)	0.7253	0.1456	Bac_xyl	Bac_xyl	MF00023	MF00018	Tryptophan biosynthesis (chorismate to tryptophan I)	Threonine biosynthesis (aspartate to homoserine to threonine)	0.8165	0.2962	0.0911	FALSE	0
Bac_xyl-MF0028-aspartate degradation I	Bac_xyl-MF0051-arginine degradation I	0.7211	0.1406	Bac_xyl	Bac_xyl	MF0028	MF0051	aspartate degradation I	arginine degradation I	0.7835	0.2314	0.0624	FALSE	0
Bac_xyl-MF0045-cysteine degradation II	Bac_xyl-MF0051-arginine degradation I	0.7211	0.1406	Bac_xyl	Bac_xyl	MF0045	MF0051	cysteine degradation II	arginine degradation I	0.7835	0.2314	0.0624	FALSE	0
Bac_xyl-MF0070-pentose phosphate pathway (oxidative phase)	Bac_xyl-MF0096-succinate production	0.7205	0.1399	Bac_xyl	Bac_xyl	MF0070	MF0096	pentose phosphate pathway (oxidative phase)	succinate production	0.7632	0.1976	0.0427	FALSE	0
Bac_xyl-MF00018-Threonine biosynthesis (aspartate to homoserine to threonine)	Bac_xyl-MF0051-arginine degradation I	0.7193	0.1384	Bac_xyl	Bac_xyl	MF00018	MF0051	Threonine biosynthesis (aspartate to homoserine to threonine)	arginine degradation I	0.7189	0.1381	0.0003	FALSE	0
Bac_xyl-MF0051-arginine degradation I	Bac_xyl-MF0014-arabinose degradation	0.719	0.1382	Bac_xyl	Bac_xyl	MF0051	MF0014	arginine degradation I	arabinose degradation	0.5804	0.0382	0.1386	FALSE	0
Bac_xyl-MF0066-Entner-Doudoroff pathway	Bac_xyl-MF00019-Valine or isoleucine biosynthesis (pyruvate to valine or 2-oxobutanoate to isoleucine)	-0.7188	0.1379	Bac_xyl	Bac_xyl	MF0066	MF00019	Entner-Doudoroff pathway	Valine or isoleucine biosynthesis (pyruvate to valine or 2-oxobutanoate to isoleucine)	-0.67	0.0905	0.0488	FALSE	0
Bac_xyl-MF0066-Entner-Doudoroff pathway	Bac_xyl-MF00570-Isoleucine biosynthesis (threonine to 2-oxobutanoate to isoleucine)	-0.7188	0.1379	Bac_xyl	Bac_xyl	MF0066	MF00570	Entner-Doudoroff pathway	Isoleucine biosynthesis (threonine to 2-oxobutanoate to isoleucine)	-0.67	0.0905	0.0488	FALSE	0
Bac_xyl-MF0029-aspartate degradation II	Bac_xyl-MF0013-allose degradation	0.7181	0.1372	Bac_xyl	Bac_xyl	MF0029	MF0013	aspartate degradation II	allose degradation	0.549	0.0274	0.1691	FALSE	0
Bac_xyl-MF0031-glutamate degradation II	Bac_xyl-MF0056-histidine degradation	-0.7156	0.1343	Bac_xyl	Bac_xyl	MF0031	MF0056	glutamate degradation II	histidine degradation	-0.6986	0.1162	0.017	FALSE	0
Bac_xyl-MF00023-Tryptophan biosynthesis (chorismate to tryptophan I)	Bac_xyl-MF0092-lactate production	-0.7145	0.1331	Bac_xyl	Bac_xyl	MF00023	MF0092	Tryptophan biosynthesis (chorismate to tryptophan I)	lactate production	-0.6422	0.0702	0.0723	FALSE	0
Bac_xyl-MF0104-lactate consumption III (lctABCDEF, Curated)	Bac_xyl-MF0044-cysteine degradation I	-0.712	0.1302	Bac_xyl	Bac_xyl	MF0104	MF0044	lactate consumption III (lctABCDEF, Curated)	cysteine degradation I	-0.6831	0.1016	0.0288	FALSE	0
Bac_xyl-MF00018-Threonine biosynthesis (aspartate to homoserine to threonine)	Bac_xyl-MF00015-Proline biosynthesis (glutamate to proline)	0.7114	0.1296	Bac_xyl	Bac_xyl	MF00018	MF00015	Threonine biosynthesis (aspartate to homoserine to threonine)	Proline biosynthesis (glutamate to proline)	0.7163	0.1351	0.005	FALSE	0
Bac_xyl-MF00017-Methionine biosynthesis (apartate to homoserine to methionine)	Bac_xyl-MF0092-lactate production	-0.7108	0.129	Bac_xyl	Bac_xyl	MF00017	MF0092	Methionine biosynthesis (apartate to homoserine to methionine)	lactate production	-0.5866	0.0407	0.1242	FALSE	0
Bac_xyl-MF0031-glutamate degradation II	Bac_xyl-MF00525-Lysine biosynthesis (acetyl-DAP pathway/ aspartate to lysine)	0.7096	0.1277	Bac_xyl	Bac_xyl	MF0031	MF00525	glutamate degradation II	Lysine biosynthesis (acetyl-DAP pathway/ aspartate to lysine)	0.6947	0.1124	0.0149	FALSE	0
Bac_xyl-MF0028-aspartate degradation I	Bac_xyl-MF0103-mucin degradation	-0.7093	0.1274	Bac_xyl	Bac_xyl	MF0028	MF0103	aspartate degradation I	mucin degradation	-0.6533	0.0777	0.056	FALSE	0
Bac_xyl-MF0103-mucin degradation	Bac_xyl-MF0045-cysteine degradation II	-0.7093	0.1274	Bac_xyl	Bac_xyl	MF0103	MF0045	mucin degradation	cysteine degradation II	-0.6533	0.0777	0.056	FALSE	0
Bac_xyl-MF00018-Threonine biosynthesis (aspartate to homoserine to threonine)	Bac_xyl-MF0017-galactose degradation	0.7083	0.1263	Bac_xyl	Bac_xyl	MF00018	MF0017	Threonine biosynthesis (aspartate to homoserine to threonine)	galactose degradation	0.6507	0.0759	0.0576	FALSE	0
Bac_xyl-MF0019-rhamnose degradation	Bac_xyl-MF0054-arginine degradation IV	0.7055	0.1233	Bac_xyl	Bac_xyl	MF0019	MF0054	rhamnose degradation	arginine degradation IV	0.7779	0.2215	0.0723	FALSE	0
Bac_xyl-MF0005-starch degradation	Bac_xyl-MF0092-lactate production	-0.7055	0.1233	Bac_xyl	Bac_xyl	MF0005	MF0092	starch degradation	lactate production	-0.678	0.0971	0.0275	FALSE	0
Bac_xyl-MF00845-Arginine biosynthesis (glutamate to acetylcitrulline to arginine)	Bac_xyl-MF0017-galactose degradation	0.7048	0.1226	Bac_xyl	Bac_xyl	MF00845	MF0017	Arginine biosynthesis (glutamate to acetylcitrulline to arginine)	galactose degradation	0.5856	0.0403	0.1192	FALSE	0
Bac_xyl-MF00026-Histidine biosynthesis (PRPP to histidine)	Bac_xyl-MF00016-Lysine biosynthesis (succinyl-DAP pathway/aspartate to lysine)	0.7034	0.1212	Bac_xyl	Bac_xyl	MF00026	MF00016	Histidine biosynthesis (PRPP to histidine)	Lysine biosynthesis (succinyl-DAP pathway/aspartate to lysine)	0.5694	0.0341	0.1341	FALSE	0
Bac_xyl-MF0073-pyruvate:ferredoxin oxidoreductase	Bac_xyl-MF00075-acetate to acetyl-CoA II	0.7033	0.121	Bac_xyl	Bac_xyl	MF0073	MF00075	pyruvate:ferredoxin oxidoreductase	acetate to acetyl-CoA II	0.5604	0.031	0.1429	FALSE	0
Bac_xyl-MGB044-Acetate synthesis II	Bac_xyl-MF00075-acetate to acetyl-CoA II	0.7033	0.121	Bac_xyl	Bac_xyl	MGB044	MF00075	Acetate synthesis II	acetate to acetyl-CoA II	0.5604	0.031	0.1429	FALSE	0
Bac_xyl-MGB045-Acetate synthesis III	Bac_xyl-MF00075-acetate to acetyl-CoA II	0.7033	0.121	Bac_xyl	Bac_xyl	MGB045	MF00075	Acetate synthesis III	acetate to acetyl-CoA II	0.5604	0.031	0.1429	FALSE	0
Bac_xyl-MF0034-alanine degradation II	Bac_xyl-MF0050-threonine degradation II	0.7021	0.1198	Bac_xyl	Bac_xyl	MF0034	MF0050	alanine degradation II	threonine degradation II	0.7218	0.1414	0.0196	FALSE	0
Bac_xyl-MF0063-glyoxylate bypass	Bac_xyl-MF00017-Methionine biosynthesis (apartate to homoserine to methionine)	-0.7019	0.1196	Bac_xyl	Bac_xyl	MF0063	MF00017	glyoxylate bypass	Methionine biosynthesis (apartate to homoserine to methionine)	-0.5717	0.0349	0.1302	FALSE	0
Bac_xyl-MF00845-Arginine biosynthesis (glutamate to acetylcitrulline to arginine)	Bac_xyl-MF00016-Lysine biosynthesis (succinyl-DAP pathway/aspartate to lysine)	0.7016	0.1193	Bac_xyl	Bac_xyl	MF00845	MF00016	Arginine biosynthesis (glutamate to acetylcitrulline to arginine)	Lysine biosynthesis (succinyl-DAP pathway/aspartate to lysine)	0.739	0.1629	0.0374	FALSE	0.0526316
Bac_xyl-MF0028-aspartate degradation I	Bac_xyl-MF00026-Histidine biosynthesis (PRPP to histidine)	0.7004	0.118	Bac_xyl	Bac_xyl	MF0028	MF00026	aspartate degradation I	Histidine biosynthesis (PRPP to histidine)	0.6901	0.108	0.0103	FALSE	0
Bac_xyl-MF00026-Histidine biosynthesis (PRPP to histidine)	Bac_xyl-MF0045-cysteine degradation II	0.7004	0.118	Bac_xyl	Bac_xyl	MF00026	MF0045	Histidine biosynthesis (PRPP to histidine)	cysteine degradation II	0.6901	0.108	0.0103	FALSE	0
Bac_xyl-MF00526-Lysine biosynthesis (DAP dehydrogenase pathway/ aspartate to lysine)	Bac_xyl-MF00527-Lysine biosynthesis (DAP aminotransferase pathway/ aspartate to lysine)	0.6998	0.1175	Bac_xyl	Bac_xyl	MF00526	MF00527	Lysine biosynthesis (DAP dehydrogenase pathway/ aspartate to lysine)	Lysine biosynthesis (DAP aminotransferase pathway/ aspartate to lysine)	0.722	0.1417	0.0222	FALSE	0.727273
Bac_xyl-MF00026-Histidine biosynthesis (PRPP to histidine)	Bac_xyl-MF00019-Valine or isoleucine biosynthesis (pyruvate to valine or 2-oxobutanoate to isoleucine)	0.6996	0.1172	Bac_xyl	Bac_xyl	MF00026	MF00019	Histidine biosynthesis (PRPP to histidine)	Valine or isoleucine biosynthesis (pyruvate to valine or 2-oxobutanoate to isoleucine)	0.6476	0.0738	0.052	FALSE	0
Bac_xyl-MF00026-Histidine biosynthesis (PRPP to histidine)	Bac_xyl-MF00570-Isoleucine biosynthesis (threonine to 2-oxobutanoate to isoleucine)	0.6996	0.1172	Bac_xyl	Bac_xyl	MF00026	MF00570	Histidine biosynthesis (PRPP to histidine)	Isoleucine biosynthesis (threonine to 2-oxobutanoate to isoleucine)	0.6476	0.0738	0.052	FALSE	0
Bac_xyl-MF0038-methionine degradation I	Bac_xyl-MF0095-propionate production III (fromGBMs)	0.6994	0.1171	Bac_xyl	Bac_xyl	MF0038	MF0095	methionine degradation I	propionate production III (fromGBMs)	0.6873	0.1054	0.0122	FALSE	0
Bac_xyl-MF0103-mucin degradation	Bac_xyl-MF00026-Histidine biosynthesis (PRPP to histidine)	-0.6994	0.1171	Bac_xyl	Bac_xyl	MF0103	MF00026	mucin degradation	Histidine biosynthesis (PRPP to histidine)	-0.7403	0.1646	0.0409	FALSE	0
Bac_xyl-MF0047-glutamine degradation II	Bac_xyl-MF0088-butyrate production I	-0.6982	0.1158	Bac_xyl	Bac_xyl	MF0047	MF0088	glutamine degradation II	butyrate production I	-0.6999	0.1175	0.0017	FALSE	0
Bac_xyl-MF0068-glycolysis (pay-off phase)	Bac_xyl-MF0044-cysteine degradation I	-0.6975	0.1152	Bac_xyl	Bac_xyl	MF0068	MF0044	glycolysis (pay-off phase)	cysteine degradation I	-0.6435	0.071	0.054	FALSE	0
Bac_xyl-MF0018-mannose degradation	Bac_xyl-MF0075-acetate to acetyl-CoA	0.6975	0.1152	Bac_xyl	Bac_xyl	MF0018	MF0075	mannose degradation	acetate to acetyl-CoA	0.6834	0.1019	0.0141	FALSE	0
Bac_xyl-MF00026-Histidine biosynthesis (PRPP to histidine)	Bac_xyl-MF00527-Lysine biosynthesis (DAP aminotransferase pathway/ aspartate to lysine)	0.6974	0.1151	Bac_xyl	Bac_xyl	MF00026	MF00527	Histidine biosynthesis (PRPP to histidine)	Lysine biosynthesis (DAP aminotransferase pathway/ aspartate to lysine)	0.5354	0.0236	0.162	FALSE	0
Bac_xyl-MF0033-alanine degradation I	Bac_xyl-MF0004-pectin degradation II	-0.6973	0.1149	Bac_xyl	Bac_xyl	MF0033	MF0004	alanine degradation I	pectin degradation II	-0.2991	0.0007	0.3982	TRUE	0
Bac_xyl-MF0018-mannose degradation	Bac_xyl-MF0011-sucrose degradation II	0.6956	0.1133	Bac_xyl	Bac_xyl	MF0018	MF0011	mannose degradation	sucrose degradation II	0.6033	0.0482	0.0923	FALSE	0
Bac_xyl-MF00026-Histidine biosynthesis (PRPP to histidine)	Bac_xyl-MF00017-Methionine biosynthesis (apartate to homoserine to methionine)	0.6951	0.1127	Bac_xyl	Bac_xyl	MF00026	MF00017	Histidine biosynthesis (PRPP to histidine)	Methionine biosynthesis (apartate to homoserine to methionine)	0.6927	0.1104	0.0024	FALSE	0
Bac_xyl-MF00015-Proline biosynthesis (glutamate to proline)	Bac_xyl-MF0011-sucrose degradation II	0.6944	0.1121	Bac_xyl	Bac_xyl	MF00015	MF0011	Proline biosynthesis (glutamate to proline)	sucrose degradation II	0.6824	0.101	0.012	FALSE	0
Bac_xyl-MF0028-aspartate degradation I	Bac_xyl-MF00021-Cysteine biosynthesis (serine to cysteine)	0.6941	0.1118	Bac_xyl	Bac_xyl	MF0028	MF00021	aspartate degradation I	Cysteine biosynthesis (serine to cysteine)	0.6559	0.0796	0.0382	FALSE	0
Bac_xyl-MF00021-Cysteine biosynthesis (serine to cysteine)	Bac_xyl-MF0045-cysteine degradation II	0.6941	0.1118	Bac_xyl	Bac_xyl	MF00021	MF0045	Cysteine biosynthesis (serine to cysteine)	cysteine degradation II	0.6559	0.0796	0.0382	FALSE	0
Bac_xyl-MF00018-Threonine biosynthesis (aspartate to homoserine to threonine)	Bac_xyl-MF00844-Arginine biosynthesis (ornithine to arginine)	0.6933	0.1111	Bac_xyl	Bac_xyl	MF00018	MF00844	Threonine biosynthesis (aspartate to homoserine to threonine)	Arginine biosynthesis (ornithine to arginine)	0.5825	0.0391	0.1108	FALSE	0
Bac_xyl-MF0096-succinate production	Bac_xyl-MF0092-lactate production	0.6929	0.1107	Bac_xyl	Bac_xyl	MF0096	MF0092	succinate production	lactate production	0.677	0.0962	0.0159	FALSE	0
Bac_xyl-MF0010-sucrose degradation I	Bac_xyl-MF0011-sucrose degradation II	0.6922	0.11	Bac_xyl	Bac_xyl	MF0010	MF0011	sucrose degradation I	sucrose degradation II	0.7194	0.1387	0.0273	FALSE	0.142857
Bac_xyl-MF0005-starch degradation	Bac_xyl-MF0010-sucrose degradation I	0.6917	0.1095	Bac_xyl	Bac_xyl	MF0005	MF0010	starch degradation	sucrose degradation I	0.7109	0.1291	0.0193	FALSE	0
Bac_xyl-MF00026-Histidine biosynthesis (PRPP to histidine)	Bac_xyl-MF00015-Proline biosynthesis (glutamate to proline)	0.6916	0.1094	Bac_xyl	Bac_xyl	MF00026	MF00015	Histidine biosynthesis (PRPP to histidine)	Proline biosynthesis (glutamate to proline)	0.7143	0.1328	0.0227	FALSE	0
Bac_xyl-MF0103-mucin degradation	Bac_xyl-MF0065-Bifidobacterium shunt	-0.6911	0.109	Bac_xyl	Bac_xyl	MF0103	MF0065	mucin degradation	Bifidobacterium shunt	-0.634	0.0649	0.0572	FALSE	0
Bac_xyl-MF0103-mucin degradation	Bac_xyl-MF0071-pentose phosphate pathway (non-oxidative branch)	-0.6911	0.109	Bac_xyl	Bac_xyl	MF0103	MF0071	mucin degradation	pentose phosphate pathway (non-oxidative branch)	-0.634	0.0649	0.0572	FALSE	0
Bac_xyl-MF0068-glycolysis (pay-off phase)	Bac_xyl-MF0017-galactose degradation	-0.6909	0.1087	Bac_xyl	Bac_xyl	MF0068	MF0017	glycolysis (pay-off phase)	galactose degradation	-0.7346	0.1572	0.0437	FALSE	0
Bac_xyl-MF0019-rhamnose degradation	Bac_xyl-MF00015-Proline biosynthesis (glutamate to proline)	0.69	0.1079	Bac_xyl	Bac_xyl	MF0019	MF00015	rhamnose degradation	Proline biosynthesis (glutamate to proline)	0.7117	0.13	0.0218	FALSE	0
Bac_xyl-MF0095-propionate production III (fromGBMs)	Bac_xyl-MF0011-sucrose degradation II	0.6897	0.1076	Bac_xyl	Bac_xyl	MF0095	MF0011	propionate production III (fromGBMs)	sucrose degradation II	0.6306	0.0629	0.059	FALSE	0
Bac_xyl-MF00021-Cysteine biosynthesis (serine to cysteine)	Bac_xyl-MF0075-acetate to acetyl-CoA	0.6891	0.1071	Bac_xyl	Bac_xyl	MF00021	MF0075	Cysteine biosynthesis (serine to cysteine)	acetate to acetyl-CoA	0.7109	0.1291	0.0218	FALSE	0
Bac_xyl-MF0104-lactate consumption III (lctABCDEF, Curated)	Bac_xyl-MF0017-galactose degradation	-0.6885	0.1065	Bac_xyl	Bac_xyl	MF0104	MF0017	lactate consumption III (lctABCDEF, Curated)	galactose degradation	-0.7346	0.1572	0.0462	FALSE	0
Bac_xyl-MF0103-mucin degradation	Bac_xyl-MF0018-mannose degradation	-0.6875	0.1056	Bac_xyl	Bac_xyl	MF0103	MF0018	mucin degradation	mannose degradation	-0.7555	0.1859	0.068	FALSE	0
Bac_xyl-MF0026-tyrosine degradation I	Bac_xyl-MF00075-acetate to acetyl-CoA II	0.6872	0.1054	Bac_xyl	Bac_xyl	MF0026	MF00075	tyrosine degradation I	acetate to acetyl-CoA II	0.7109	0.1291	0.0237	FALSE	0
Bac_xyl-MF00023-Tryptophan biosynthesis (chorismate to tryptophan I)	Bac_xyl-MF0029-aspartate degradation II	-0.6868	0.1049	Bac_xyl	Bac_xyl	MF00023	MF0029	Tryptophan biosynthesis (chorismate to tryptophan I)	aspartate degradation II	-0.555	0.0292	0.1318	FALSE	0
Bac_xyl-MF00015-Proline biosynthesis (glutamate to proline)	Bac_xyl-MF0092-lactate production	-0.6861	0.1043	Bac_xyl	Bac_xyl	MF00015	MF0092	Proline biosynthesis (glutamate to proline)	lactate production	-0.7467	0.1734	0.0606	FALSE	0
Bac_xyl-MF0005-starch degradation	Bac_xyl-MF0088-butyrate production I	0.685	0.1033	Bac_xyl	Bac_xyl	MF0005	MF0088	starch degradation	butyrate production I	0.6633	0.0852	0.0217	FALSE	0
Bac_xyl-MF0028-aspartate degradation I	Bac_xyl-MF00015-Proline biosynthesis (glutamate to proline)	0.6848	0.1031	Bac_xyl	Bac_xyl	MF0028	MF00015	aspartate degradation I	Proline biosynthesis (glutamate to proline)	0.6744	0.0941	0.0104	FALSE	0
Bac_xyl-MF00015-Proline biosynthesis (glutamate to proline)	Bac_xyl-MF0045-cysteine degradation II	0.6848	0.1031	Bac_xyl	Bac_xyl	MF00015	MF0045	Proline biosynthesis (glutamate to proline)	cysteine degradation II	0.6744	0.0941	0.0104	FALSE	0
Bac_xyl-MF0029-aspartate degradation II	Bac_xyl-MF0046-glutamine degradation I	0.6846	0.103	Bac_xyl	Bac_xyl	MF0029	MF0046	aspartate degradation II	glutamine degradation I	0.5748	0.0361	0.1099	FALSE	0
Bac_xyl-MF0018-mannose degradation	Bac_xyl-MF0009-melibiose degradation	-0.6845	0.1029	Bac_xyl	Bac_xyl	MF0018	MF0009	mannose degradation	melibiose degradation	-0.5017	0.0159	0.1828	FALSE	0
Bac_xyl-MF0065-Bifidobacterium shunt	Bac_xyl-MF0003-pectin degradation I	-0.6812	0.0999	Bac_xyl	Bac_xyl	MF0065	MF0003	Bifidobacterium shunt	pectin degradation I	-0.6059	0.0495	0.0752	FALSE	0
Bac_xyl-MF0071-pentose phosphate pathway (non-oxidative branch)	Bac_xyl-MF0003-pectin degradation I	-0.6812	0.0999	Bac_xyl	Bac_xyl	MF0071	MF0003	pentose phosphate pathway (non-oxidative branch)	pectin degradation I	-0.6059	0.0495	0.0752	FALSE	0
Bac_xyl-MF0038-methionine degradation I	Bac_xyl-MF00018-Threonine biosynthesis (aspartate to homoserine to threonine)	0.6807	0.0995	Bac_xyl	Bac_xyl	MF0038	MF00018	methionine degradation I	Threonine biosynthesis (aspartate to homoserine to threonine)	0.6028	0.048	0.0778	FALSE	0
Bac_xyl-MF00020-Serine biosynthesis (glycerate-3P to serine)	Bac_xyl-MF0073-pyruvate:ferredoxin oxidoreductase	0.6802	0.099	Bac_xyl	Bac_xyl	MF00020	MF0073	Serine biosynthesis (glycerate-3P to serine)	pyruvate:ferredoxin oxidoreductase	0.5864	0.0406	0.0938	FALSE	0
Bac_xyl-MF00020-Serine biosynthesis (glycerate-3P to serine)	Bac_xyl-MGB044-Acetate synthesis II	0.6802	0.099	Bac_xyl	Bac_xyl	MF00020	MGB044	Serine biosynthesis (glycerate-3P to serine)	Acetate synthesis II	0.5864	0.0406	0.0938	FALSE	0
Bac_xyl-MF00020-Serine biosynthesis (glycerate-3P to serine)	Bac_xyl-MGB045-Acetate synthesis III	0.6802	0.099	Bac_xyl	Bac_xyl	MF00020	MGB045	Serine biosynthesis (glycerate-3P to serine)	Acetate synthesis III	0.5864	0.0406	0.0938	FALSE	0
Bac_xyl-MF00020-Serine biosynthesis (glycerate-3P to serine)	Bac_xyl-MF0038-methionine degradation I	0.6796	0.0985	Bac_xyl	Bac_xyl	MF00020	MF0038	Serine biosynthesis (glycerate-3P to serine)	methionine degradation I	0.6731	0.093	0.0065	FALSE	0
Bac_xyl-MF0034-alanine degradation II	Bac_xyl-MF0010-sucrose degradation I	0.677	0.0963	Bac_xyl	Bac_xyl	MF0034	MF0010	alanine degradation II	sucrose degradation I	0.7233	0.1432	0.0463	FALSE	0
Bac_xyl-MF00526-Lysine biosynthesis (DAP dehydrogenase pathway/ aspartate to lysine)	Bac_xyl-MF00525-Lysine biosynthesis (acetyl-DAP pathway/ aspartate to lysine)	0.6763	0.0957	Bac_xyl	Bac_xyl	MF00526	MF00525	Lysine biosynthesis (DAP dehydrogenase pathway/ aspartate to lysine)	Lysine biosynthesis (acetyl-DAP pathway/ aspartate to lysine)	0.6842	0.1026	0.0079	FALSE	0.384615
Bac_xyl-MF0026-tyrosine degradation I	Bac_xyl-MF00015-Proline biosynthesis (glutamate to proline)	0.675	0.0946	Bac_xyl	Bac_xyl	MF0026	MF00015	tyrosine degradation I	Proline biosynthesis (glutamate to proline)	0.67	0.0905	0.005	FALSE	0
Bac_xyl-MF0028-aspartate degradation I	Bac_xyl-MF0106-1,2 propnaediol production I (lactaldehyde, curated)	0.6747	0.0943	Bac_xyl	Bac_xyl	MF0028	MF0106	aspartate degradation I	1,2 propnaediol production I (lactaldehyde, curated)	0.7086	0.1266	0.0339	FALSE	0
Bac_xyl-MF0106-1,2 propnaediol production I (lactaldehyde, curated)	Bac_xyl-MF0045-cysteine degradation II	0.6747	0.0943	Bac_xyl	Bac_xyl	MF0106	MF0045	1,2 propnaediol production I (lactaldehyde, curated)	cysteine degradation II	0.7086	0.1266	0.0339	FALSE	0
Bac_xyl-MF00021-Cysteine biosynthesis (serine to cysteine)	Bac_xyl-MF00018-Threonine biosynthesis (aspartate to homoserine to threonine)	0.6736	0.0934	Bac_xyl	Bac_xyl	MF00021	MF00018	Cysteine biosynthesis (serine to cysteine)	Threonine biosynthesis (aspartate to homoserine to threonine)	0.6147	0.0539	0.059	FALSE	0
Bac_xyl-MF0026-tyrosine degradation I	Bac_xyl-MF00021-Cysteine biosynthesis (serine to cysteine)	0.6734	0.0933	Bac_xyl	Bac_xyl	MF0026	MF00021	tyrosine degradation I	Cysteine biosynthesis (serine to cysteine)	0.6533	0.0777	0.0202	FALSE	0
Bac_xyl-MF0088-butyrate production I	Bac_xyl-MF0009-melibiose degradation	-0.6731	0.093	Bac_xyl	Bac_xyl	MF0088	MF0009	butyrate production I	melibiose degradation	-0.6824	0.101	0.0093	FALSE	0
Bac_xyl-MF0044-cysteine degradation I	Bac_xyl-MF0096-succinate production	-0.6709	0.0912	Bac_xyl	Bac_xyl	MF0044	MF0096	cysteine degradation I	succinate production	-0.7079	0.1258	0.037	FALSE	0
Bac_xyl-MF00021-Cysteine biosynthesis (serine to cysteine)	Bac_xyl-MF00845-Arginine biosynthesis (glutamate to acetylcitrulline to arginine)	0.6706	0.0909	Bac_xyl	Bac_xyl	MF00021	MF00845	Cysteine biosynthesis (serine to cysteine)	Arginine biosynthesis (glutamate to acetylcitrulline to arginine)	0.5753	0.0363	0.0953	FALSE	0
Bac_xyl-MF00017-Methionine biosynthesis (apartate to homoserine to methionine)	Bac_xyl-MF00015-Proline biosynthesis (glutamate to proline)	0.6704	0.0908	Bac_xyl	Bac_xyl	MF00017	MF00015	Methionine biosynthesis (apartate to homoserine to methionine)	Proline biosynthesis (glutamate to proline)	0.5987	0.0461	0.0717	FALSE	0
Bac_xyl-MF0075-acetate to acetyl-CoA	Bac_xyl-MF00018-Threonine biosynthesis (aspartate to homoserine to threonine)	0.6699	0.0904	Bac_xyl	Bac_xyl	MF0075	MF00018	acetate to acetyl-CoA	Threonine biosynthesis (aspartate to homoserine to threonine)	0.5822	0.039	0.0876	FALSE	0
Bac_xyl-MF0066-Entner-Doudoroff pathway	Bac_xyl-MF0096-succinate production	0.6692	0.0898	Bac_xyl	Bac_xyl	MF0066	MF0096	Entner-Doudoroff pathway	succinate production	0.7218	0.1414	0.0526	FALSE	0
Bac_xyl-MF0074-pyruvate:formate lyase	Bac_xyl-MF0050-threonine degradation II	-0.6689	0.0896	Bac_xyl	Bac_xyl	MF0074	MF0050	pyruvate:formate lyase	threonine degradation II	-0.6577	0.0809	0.0113	FALSE	0
Bac_xyl-MF0049-threonine degradation I	Bac_xyl-MF0050-threonine degradation II	-0.6689	0.0896	Bac_xyl	Bac_xyl	MF0049	MF0050	threonine degradation I	threonine degradation II	-0.6577	0.0809	0.0113	FALSE	0
Bac_xyl-MF0075-acetate to acetyl-CoA	Bac_xyl-MF0017-galactose degradation	0.6672	0.0882	Bac_xyl	Bac_xyl	MF0075	MF0017	acetate to acetyl-CoA	galactose degradation	0.4535	0.0087	0.2136	FALSE	0
Bac_xyl-MF0075-acetate to acetyl-CoA	Bac_xyl-MF00075-acetate to acetyl-CoA II	0.6666	0.0878	Bac_xyl	Bac_xyl	MF0075	MF00075	acetate to acetyl-CoA	acetate to acetyl-CoA II	0.6659	0.0872	0.0007	FALSE	0
Bac_xyl-MF00018-Threonine biosynthesis (aspartate to homoserine to threonine)	Bac_xyl-MF0092-lactate production	-0.6657	0.0871	Bac_xyl	Bac_xyl	MF00018	MF0092	Threonine biosynthesis (aspartate to homoserine to threonine)	lactate production	-0.6574	0.0807	0.0083	FALSE	0
Bac_xyl-MF0002-fructan degradation (curated, FOS)	Bac_xyl-MF0010-sucrose degradation I	0.6656	0.0869	Bac_xyl	Bac_xyl	MF0002	MF0010	fructan degradation (curated, FOS)	sucrose degradation I	0.5848	0.04	0.0808	FALSE	0.285714
Bac_xyl-MF00026-Histidine biosynthesis (PRPP to histidine)	Bac_xyl-MF0070-pentose phosphate pathway (oxidative phase)	-0.6637	0.0855	Bac_xyl	Bac_xyl	MF00026	MF0070	Histidine biosynthesis (PRPP to histidine)	pentose phosphate pathway (oxidative phase)	-0.6736	0.0934	0.0099	FALSE	0
Bac_xyl-MF0006-lactose degradation	Bac_xyl-MF0056-histidine degradation	0.6635	0.0853	Bac_xyl	Bac_xyl	MF0006	MF0056	lactose degradation	histidine degradation	0.6806	0.0994	0.017	FALSE	0
Bac_xyl-MF0092-lactate production	Bac_xyl-MF0017-galactose degradation	-0.6635	0.0853	Bac_xyl	Bac_xyl	MF0092	MF0017	lactate production	galactose degradation	-0.6134	0.0533	0.0501	FALSE	0
Bac_xyl-MF0044-cysteine degradation I	Bac_xyl-MF0009-melibiose degradation	0.6622	0.0843	Bac_xyl	Bac_xyl	MF0044	MF0009	cysteine degradation I	melibiose degradation	0.5658	0.0328	0.0964	FALSE	0
Bac_xyl-MF0070-pentose phosphate pathway (oxidative phase)	Bac_xyl-MF00019-Valine or isoleucine biosynthesis (pyruvate to valine or 2-oxobutanoate to isoleucine)	-0.6621	0.0842	Bac_xyl	Bac_xyl	MF0070	MF00019	pentose phosphate pathway (oxidative phase)	Valine or isoleucine biosynthesis (pyruvate to valine or 2-oxobutanoate to isoleucine)	-0.5992	0.0463	0.0629	FALSE	0
Bac_xyl-MF0070-pentose phosphate pathway (oxidative phase)	Bac_xyl-MF00570-Isoleucine biosynthesis (threonine to 2-oxobutanoate to isoleucine)	-0.6621	0.0842	Bac_xyl	Bac_xyl	MF0070	MF00570	pentose phosphate pathway (oxidative phase)	Isoleucine biosynthesis (threonine to 2-oxobutanoate to isoleucine)	-0.5992	0.0463	0.0629	FALSE	0
Bac_xyl-MF00018-Threonine biosynthesis (aspartate to homoserine to threonine)	Bac_xyl-MF00019-Valine or isoleucine biosynthesis (pyruvate to valine or 2-oxobutanoate to isoleucine)	0.661	0.0834	Bac_xyl	Bac_xyl	MF00018	MF00019	Threonine biosynthesis (aspartate to homoserine to threonine)	Valine or isoleucine biosynthesis (pyruvate to valine or 2-oxobutanoate to isoleucine)	0.6149	0.0541	0.0461	FALSE	0
Bac_xyl-MF00018-Threonine biosynthesis (aspartate to homoserine to threonine)	Bac_xyl-MF00570-Isoleucine biosynthesis (threonine to 2-oxobutanoate to isoleucine)	0.661	0.0834	Bac_xyl	Bac_xyl	MF00018	MF00570	Threonine biosynthesis (aspartate to homoserine to threonine)	Isoleucine biosynthesis (threonine to 2-oxobutanoate to isoleucine)	0.6149	0.0541	0.0461	FALSE	0
Bac_xyl-MF0092-lactate production	Bac_xyl-MF0014-arabinose degradation	-0.661	0.0834	Bac_xyl	Bac_xyl	MF0092	MF0014	lactate production	arabinose degradation	-0.6026	0.0479	0.0584	FALSE	0
Bac_xyl-MF0104-lactate consumption III (lctABCDEF, Curated)	Bac_xyl-MF0046-glutamine degradation I	0.661	0.0834	Bac_xyl	Bac_xyl	MF0104	MF0046	lactate consumption III (lctABCDEF, Curated)	glutamine degradation I	0.5544	0.029	0.1065	FALSE	0
Bac_xyl-MF0031-glutamate degradation II	Bac_xyl-MF00526-Lysine biosynthesis (DAP dehydrogenase pathway/ aspartate to lysine)	0.6588	0.0818	Bac_xyl	Bac_xyl	MF0031	MF00526	glutamate degradation II	Lysine biosynthesis (DAP dehydrogenase pathway/ aspartate to lysine)	0.581	0.0384	0.0779	FALSE	0
Bac_xyl-MF00016-Lysine biosynthesis (succinyl-DAP pathway/aspartate to lysine)	Bac_xyl-MF0006-lactose degradation	-0.658	0.0812	Bac_xyl	Bac_xyl	MF00016	MF0006	Lysine biosynthesis (succinyl-DAP pathway/aspartate to lysine)	lactose degradation	-0.6734	0.0932	0.0154	FALSE	0
Bac_xyl-MF0046-glutamine degradation I	Bac_xyl-MF0010-sucrose degradation I	-0.6576	0.0809	Bac_xyl	Bac_xyl	MF0046	MF0010	glutamine degradation I	sucrose degradation I	-0.6757	0.0952	0.0181	FALSE	0
Bac_xyl-MF0005-starch degradation	Bac_xyl-MF0095-propionate production III (fromGBMs)	0.6569	0.0803	Bac_xyl	Bac_xyl	MF0005	MF0095	starch degradation	propionate production III (fromGBMs)	0.61	0.0515	0.0468	FALSE	0
Bac_xyl-MF0047-glutamine degradation II	Bac_xyl-MF0056-histidine degradation	-0.6564	0.08	Bac_xyl	Bac_xyl	MF0047	MF0056	glutamine degradation II	histidine degradation	-0.6682	0.089	0.0118	FALSE	0
Bac_xyl-MF0025-tryptophan degradation	Bac_xyl-MF00844-Arginine biosynthesis (ornithine to arginine)	-0.6564	0.08	Bac_xyl	Bac_xyl	MF0025	MF00844	tryptophan degradation	Arginine biosynthesis (ornithine to arginine)	-0.5097	0.0175	0.1468	FALSE	0
Bac_xyl-MF0078-lactaldehyde degradation	Bac_xyl-MF00015-Proline biosynthesis (glutamate to proline)	0.6564	0.08	Bac_xyl	Bac_xyl	MF0078	MF00015	lactaldehyde degradation	Proline biosynthesis (glutamate to proline)	0.6551	0.079	0.0013	FALSE	0
Bac_xyl-MF00019-Valine or isoleucine biosynthesis (pyruvate to valine or 2-oxobutanoate to isoleucine)	Bac_xyl-MF00017-Methionine biosynthesis (apartate to homoserine to methionine)	0.6556	0.0794	Bac_xyl	Bac_xyl	MF00019	MF00017	Valine or isoleucine biosynthesis (pyruvate to valine or 2-oxobutanoate to isoleucine)	Methionine biosynthesis (apartate to homoserine to methionine)	0.5735	0.0356	0.0821	FALSE	0
Bac_xyl-MF00017-Methionine biosynthesis (apartate to homoserine to methionine)	Bac_xyl-MF00570-Isoleucine biosynthesis (threonine to 2-oxobutanoate to isoleucine)	0.6556	0.0794	Bac_xyl	Bac_xyl	MF00017	MF00570	Methionine biosynthesis (apartate to homoserine to methionine)	Isoleucine biosynthesis (threonine to 2-oxobutanoate to isoleucine)	0.5735	0.0356	0.0821	FALSE	0
Bac_xyl-MF00020-Serine biosynthesis (glycerate-3P to serine)	Bac_xyl-MF00015-Proline biosynthesis (glutamate to proline)	0.6549	0.0789	Bac_xyl	Bac_xyl	MF00020	MF00015	Serine biosynthesis (glycerate-3P to serine)	Proline biosynthesis (glutamate to proline)	0.6281	0.0614	0.0269	FALSE	0
Bac_xyl-MF0092-lactate production	Bac_xyl-MF0011-sucrose degradation II	-0.6541	0.0783	Bac_xyl	Bac_xyl	MF0092	MF0011	lactate production	sucrose degradation II	-0.6499	0.0754	0.0042	FALSE	0
Bac_xyl-MF0034-alanine degradation II	Bac_xyl-MF0047-glutamine degradation II	-0.654	0.0782	Bac_xyl	Bac_xyl	MF0034	MF0047	alanine degradation II	glutamine degradation II	-0.6389	0.068	0.0151	FALSE	0
Bac_xyl-MF0088-butyrate production I	Bac_xyl-MF0056-histidine degradation	0.6538	0.0781	Bac_xyl	Bac_xyl	MF0088	MF0056	butyrate production I	histidine degradation	0.73	0.1513	0.0762	FALSE	0
Bac_xyl-MF0103-mucin degradation	Bac_xyl-MF00015-Proline biosynthesis (glutamate to proline)	-0.6531	0.0776	Bac_xyl	Bac_xyl	MF0103	MF00015	mucin degradation	Proline biosynthesis (glutamate to proline)	-0.6602	0.0828	0.0071	FALSE	0
Bac_xyl-MF0026-tyrosine degradation I	Bac_xyl-MF0107-1,2 propnaediol production I (Hydroxyacetone, curated)	0.653	0.0776	Bac_xyl	Bac_xyl	MF0026	MF0107	tyrosine degradation I	1,2 propnaediol production I (Hydroxyacetone, curated)	0.6625	0.0846	0.0095	FALSE	0
Bac_xyl-MF0005-starch degradation	Bac_xyl-MF0050-threonine degradation II	0.6508	0.076	Bac_xyl	Bac_xyl	MF0005	MF0050	starch degradation	threonine degradation II	0.5828	0.0392	0.068	FALSE	0
Bac_xyl-MF00021-Cysteine biosynthesis (serine to cysteine)	Bac_xyl-MF00075-acetate to acetyl-CoA II	0.6507	0.0759	Bac_xyl	Bac_xyl	MF00021	MF00075	Cysteine biosynthesis (serine to cysteine)	acetate to acetyl-CoA II	0.6739	0.0936	0.0231	FALSE	0
Bac_xyl-MF0025-tryptophan degradation	Bac_xyl-MF00026-Histidine biosynthesis (PRPP to histidine)	-0.6501	0.0755	Bac_xyl	Bac_xyl	MF0025	MF00026	tryptophan degradation	Histidine biosynthesis (PRPP to histidine)	-0.5032	0.0162	0.1469	FALSE	0
Bac_xyl-MF0066-Entner-Doudoroff pathway	Bac_xyl-MF00845-Arginine biosynthesis (glutamate to acetylcitrulline to arginine)	-0.6491	0.0748	Bac_xyl	Bac_xyl	MF0066	MF00845	Entner-Doudoroff pathway	Arginine biosynthesis (glutamate to acetylcitrulline to arginine)	-0.6332	0.0645	0.0159	FALSE	0
Bac_xyl-MF0018-mannose degradation	Bac_xyl-MF0073-pyruvate:ferredoxin oxidoreductase	0.6485	0.0744	Bac_xyl	Bac_xyl	MF0018	MF0073	mannose degradation	pyruvate:ferredoxin oxidoreductase	0.4412	0.0074	0.2074	FALSE	0
Bac_xyl-MF0018-mannose degradation	Bac_xyl-MGB044-Acetate synthesis II	0.6485	0.0744	Bac_xyl	Bac_xyl	MF0018	MGB044	mannose degradation	Acetate synthesis II	0.4412	0.0074	0.2074	FALSE	0
Bac_xyl-MF0018-mannose degradation	Bac_xyl-MGB045-Acetate synthesis III	0.6485	0.0744	Bac_xyl	Bac_xyl	MF0018	MGB045	mannose degradation	Acetate synthesis III	0.4412	0.0074	0.2074	FALSE	0
Bac_xyl-MF0026-tyrosine degradation I	Bac_xyl-MF00020-Serine biosynthesis (glycerate-3P to serine)	0.6484	0.0743	Bac_xyl	Bac_xyl	MF0026	MF00020	tyrosine degradation I	Serine biosynthesis (glycerate-3P to serine)	0.6072	0.0501	0.0412	FALSE	0
Bac_xyl-MF0018-mannose degradation	Bac_xyl-MF00015-Proline biosynthesis (glutamate to proline)	0.648	0.074	Bac_xyl	Bac_xyl	MF0018	MF00015	mannose degradation	Proline biosynthesis (glutamate to proline)	0.7066	0.1244	0.0586	FALSE	0
Bac_xyl-MF0104-lactate consumption III (lctABCDEF, Curated)	Bac_xyl-MF00017-Methionine biosynthesis (apartate to homoserine to methionine)	-0.6478	0.0739	Bac_xyl	Bac_xyl	MF0104	MF00017	lactate consumption III (lctABCDEF, Curated)	Methionine biosynthesis (apartate to homoserine to methionine)	-0.5212	0.0201	0.1265	FALSE	0
Bac_xyl-MF00026-Histidine biosynthesis (PRPP to histidine)	Bac_xyl-MF00844-Arginine biosynthesis (ornithine to arginine)	0.6474	0.0736	Bac_xyl	Bac_xyl	MF00026	MF00844	Histidine biosynthesis (PRPP to histidine)	Arginine biosynthesis (ornithine to arginine)	0.4662	0.0103	0.1812	FALSE	0
Bac_xyl-MF00015-Proline biosynthesis (glutamate to proline)	Bac_xyl-MF0029-aspartate degradation II	-0.6467	0.0732	Bac_xyl	Bac_xyl	MF00015	MF0029	Proline biosynthesis (glutamate to proline)	aspartate degradation II	-0.6201	0.0568	0.0266	FALSE	0
Bac_xyl-MF0046-glutamine degradation I	Bac_xyl-MF0013-allose degradation	0.6461	0.0727	Bac_xyl	Bac_xyl	MF0046	MF0013	glutamine degradation I	allose degradation	0.4723	0.0111	0.1738	FALSE	0
Bac_xyl-MF0028-aspartate degradation I	Bac_xyl-MF0038-methionine degradation I	0.6455	0.0724	Bac_xyl	Bac_xyl	MF0028	MF0038	aspartate degradation I	methionine degradation I	0.5709	0.0346	0.0746	FALSE	0
Bac_xyl-MF0038-methionine degradation I	Bac_xyl-MF0045-cysteine degradation II	0.6455	0.0724	Bac_xyl	Bac_xyl	MF0038	MF0045	methionine degradation I	cysteine degradation II	0.5709	0.0346	0.0746	FALSE	0
Bac_xyl-MF0104-lactate consumption III (lctABCDEF, Curated)	Bac_xyl-MF00015-Proline biosynthesis (glutamate to proline)	-0.6455	0.0724	Bac_xyl	Bac_xyl	MF0104	MF00015	lactate consumption III (lctABCDEF, Curated)	Proline biosynthesis (glutamate to proline)	-0.6208	0.0573	0.0247	FALSE	0
Bac_xyl-MF0031-glutamate degradation II	Bac_xyl-MF0006-lactose degradation	-0.6441	0.0714	Bac_xyl	Bac_xyl	MF0031	MF0006	glutamate degradation II	lactose degradation	-0.6512	0.0763	0.0071	FALSE	0
Bac_xyl-MF0078-lactaldehyde degradation	Bac_xyl-MF0088-butyrate production I	0.6434	0.0709	Bac_xyl	Bac_xyl	MF0078	MF0088	lactaldehyde degradation	butyrate production I	0.5848	0.04	0.0586	FALSE	0
Bac_xyl-MF00020-Serine biosynthesis (glycerate-3P to serine)	Bac_xyl-MF00018-Threonine biosynthesis (aspartate to homoserine to threonine)	0.6433	0.0709	Bac_xyl	Bac_xyl	MF00020	MF00018	Serine biosynthesis (glycerate-3P to serine)	Threonine biosynthesis (aspartate to homoserine to threonine)	0.5611	0.0312	0.0822	FALSE	0
Bac_xyl-MF0014-arabinose degradation	Bac_xyl-MF0013-allose degradation	-0.6428	0.0705	Bac_xyl	Bac_xyl	MF0014	MF0013	arabinose degradation	allose degradation	-0.3987	0.004	0.244	FALSE	0
Bac_xyl-MF00527-Lysine biosynthesis (DAP aminotransferase pathway/ aspartate to lysine)	Bac_xyl-MF00019-Valine or isoleucine biosynthesis (pyruvate to valine or 2-oxobutanoate to isoleucine)	0.6426	0.0704	Bac_xyl	Bac_xyl	MF00527	MF00019	Lysine biosynthesis (DAP aminotransferase pathway/ aspartate to lysine)	Valine or isoleucine biosynthesis (pyruvate to valine or 2-oxobutanoate to isoleucine)	0.5107	0.0177	0.1319	FALSE	0
Bac_xyl-MF00527-Lysine biosynthesis (DAP aminotransferase pathway/ aspartate to lysine)	Bac_xyl-MF00570-Isoleucine biosynthesis (threonine to 2-oxobutanoate to isoleucine)	0.6426	0.0704	Bac_xyl	Bac_xyl	MF00527	MF00570	Lysine biosynthesis (DAP aminotransferase pathway/ aspartate to lysine)	Isoleucine biosynthesis (threonine to 2-oxobutanoate to isoleucine)	0.5107	0.0177	0.1319	FALSE	0
Bac_xyl-MF0018-mannose degradation	Bac_xyl-MF0051-arginine degradation I	0.6422	0.0701	Bac_xyl	Bac_xyl	MF0018	MF0051	mannose degradation	arginine degradation I	0.7359	0.1588	0.0937	FALSE	0
Bac_xyl-MF0031-glutamate degradation II	Bac_xyl-MF0047-glutamine degradation II	0.6414	0.0696	Bac_xyl	Bac_xyl	MF0031	MF0047	glutamate degradation II	glutamine degradation II	0.5318	0.0226	0.1096	FALSE	0
Bac_xyl-MF00845-Arginine biosynthesis (glutamate to acetylcitrulline to arginine)	Bac_xyl-MF00527-Lysine biosynthesis (DAP aminotransferase pathway/ aspartate to lysine)	0.6409	0.0693	Bac_xyl	Bac_xyl	MF00845	MF00527	Arginine biosynthesis (glutamate to acetylcitrulline to arginine)	Lysine biosynthesis (DAP aminotransferase pathway/ aspartate to lysine)	0.5552	0.0293	0.0857	FALSE	0
Bac_xyl-MF0063-glyoxylate bypass	Bac_xyl-MF0038-methionine degradation I	-0.6403	0.0689	Bac_xyl	Bac_xyl	MF0063	MF0038	glyoxylate bypass	methionine degradation I	-0.4916	0.0141	0.1487	FALSE	0
Bac_xyl-MF0029-aspartate degradation II	Bac_xyl-MF0096-succinate production	0.6401	0.0688	Bac_xyl	Bac_xyl	MF0029	MF0096	aspartate degradation II	succinate production	0.6064	0.0497	0.0337	FALSE	0
Bac_xyl-MF0046-glutamine degradation I	Bac_xyl-MF0014-arabinose degradation	-0.6393	0.0683	Bac_xyl	Bac_xyl	MF0046	MF0014	glutamine degradation I	arabinose degradation	-0.3472	0.0018	0.2921	FALSE	0
Bac_xyl-MF0068-glycolysis (pay-off phase)	Bac_xyl-MF00018-Threonine biosynthesis (aspartate to homoserine to threonine)	-0.6368	0.0667	Bac_xyl	Bac_xyl	MF0068	MF00018	glycolysis (pay-off phase)	Threonine biosynthesis (aspartate to homoserine to threonine)	-0.6533	0.0777	0.0165	FALSE	0
Bac_xyl-MF0003-pectin degradation I	Bac_xyl-MF0095-propionate production III (fromGBMs)	-0.6366	0.0665	Bac_xyl	Bac_xyl	MF0003	MF0095	pectin degradation I	propionate production III (fromGBMs)	-0.5696	0.0342	0.0669	FALSE	0
Bac_xyl-MF0031-glutamate degradation II	Bac_xyl-MF00016-Lysine biosynthesis (succinyl-DAP pathway/aspartate to lysine)	0.6357	0.066	Bac_xyl	Bac_xyl	MF0031	MF00016	glutamate degradation II	Lysine biosynthesis (succinyl-DAP pathway/aspartate to lysine)	0.7174	0.1363	0.0817	FALSE	0
Bac_xyl-MF0063-glyoxylate bypass	Bac_xyl-MF00023-Tryptophan biosynthesis (chorismate to tryptophan I)	-0.6354	0.0658	Bac_xyl	Bac_xyl	MF0063	MF00023	glyoxylate bypass	Tryptophan biosynthesis (chorismate to tryptophan I)	-0.6517	0.0766	0.0164	FALSE	0
Bif_ado-MF0028-aspartate degradation I	Bif_ado-MF0045-cysteine degradation II	1	1	Bif_ado	Bif_ado	MF0028	MF0045	aspartate degradation I	cysteine degradation II	1	1	0	FALSE	0.75
Bif_ado-MF0074-pyruvate:formate lyase	Bif_ado-MGB044-Acetate synthesis II	1	1	Bif_ado	Bif_ado	MF0074	MGB044	pyruvate:formate lyase	Acetate synthesis II	1	1	0	FALSE	0.142857
Bif_ado-MF0074-pyruvate:formate lyase	Bif_ado-MGB045-Acetate synthesis III	1	1	Bif_ado	Bif_ado	MF0074	MGB045	pyruvate:formate lyase	Acetate synthesis III	1	1	0	FALSE	0.142857
Bif_ado-MGB044-Acetate synthesis II	Bif_ado-MGB045-Acetate synthesis III	1	1	Bif_ado	Bif_ado	MGB044	MGB045	Acetate synthesis II	Acetate synthesis III	1	1	0	FALSE	0.75
Bif_ado-MF00527-Lysine biosynthesis (DAP aminotransferase pathway/ aspartate to lysine)	Bif_ado-MF00525-Lysine biosynthesis (acetyl-DAP pathway/ aspartate to lysine)	1	1	Bif_ado	Bif_ado	MF00527	MF00525	Lysine biosynthesis (DAP aminotransferase pathway/ aspartate to lysine)	Lysine biosynthesis (acetyl-DAP pathway/ aspartate to lysine)	1	1	0	FALSE	0.461538
Bif_ado-MF00338-Cysteine biosynthesis (homocysteine plus serine to cysteine	Bif_ado-MF0043-cysteine biosynthesis/homocysteine degradation	1	1	Bif_ado	Bif_ado	MF00338	MF0043	Cysteine biosynthesis (homocysteine plus serine to cysteine	cysteine biosynthesis/homocysteine degradation	1	1	0	FALSE	1
Bif_ado-MF0090-ethanol production I	Bif_ado-MF0091-ethanol production II	1	1	Bif_ado	Bif_ado	MF0090	MF0091	ethanol production I	ethanol production II	1	1	0	FALSE	0.545455
Bif_ado-MF0066-Entner-Doudoroff pathway	Bif_ado-MF0070-pentose phosphate pathway (oxidative phase)	0.9221	0.6147	Bif_ado	Bif_ado	MF0066	MF0070	Entner-Doudoroff pathway	pentose phosphate pathway (oxidative phase)	0.8978	0.5237	0.0243	FALSE	0.428571
Bif_ado-MF0065-Bifidobacterium shunt	Bif_ado-MF0071-pentose phosphate pathway (non-oxidative branch)	0.8814	0.4687	Bif_ado	Bif_ado	MF0065	MF0071	Bifidobacterium shunt	pentose phosphate pathway (non-oxidative branch)	0.7526	0.1818	0.1287	FALSE	0.75
Bif_ado-MF0013-allose degradation	Bif_ado-MF0009-melibiose degradation	0.8707	0.4358	Bif_ado	Bif_ado	MF0013	MF0009	allose degradation	melibiose degradation	0.8553	0.3916	0.0154	FALSE	0
Bif_ado-MF00019-Valine or isoleucine biosynthesis (pyruvate to valine or 2-oxobutanoate to isoleucine)	Bif_ado-MF00570-Isoleucine biosynthesis (threonine to 2-oxobutanoate to isoleucine)	0.8697	0.4326	Bif_ado	Bif_ado	MF00019	MF00570	Valine or isoleucine biosynthesis (pyruvate to valine or 2-oxobutanoate to isoleucine)	Isoleucine biosynthesis (threonine to 2-oxobutanoate to isoleucine)	0.8605	0.4059	0.0092	FALSE	0.75
Bif_ado-MF0071-pentose phosphate pathway (non-oxidative branch)	Bif_ado-MF0013-allose degradation	0.857	0.3961	Bif_ado	Bif_ado	MF0071	MF0013	pentose phosphate pathway (non-oxidative branch)	allose degradation	0.8505	0.3784	0.0065	FALSE	0.285714
Bif_ado-MF0078-lactaldehyde degradation	Bif_ado-MF0017-galactose degradation	0.8514	0.3809	Bif_ado	Bif_ado	MF0078	MF0017	lactaldehyde degradation	galactose degradation	0.8252	0.3158	0.0262	FALSE	0
Bif_ado-MF0065-Bifidobacterium shunt	Bif_ado-MF0096-succinate production	0.851	0.3799	Bif_ado	Bif_ado	MF0065	MF0096	Bifidobacterium shunt	succinate production	0.7225	0.1423	0.1285	FALSE	0
Bif_ado-MF0013-allose degradation	Bif_ado-MF0011-sucrose degradation II	0.8492	0.3751	Bif_ado	Bif_ado	MF0013	MF0011	allose degradation	sucrose degradation II	0.8394	0.3498	0.0098	FALSE	0
Bif_ado-MF00609-Cysteine biosynthesis (methionine to cysteine)	Bif_ado-MF0050-threonine degradation II	0.8354	0.3398	Bif_ado	Bif_ado	MF00609	MF0050	Cysteine biosynthesis (methionine to cysteine)	threonine degradation II	0.244	0.0002	0.5914	TRUE	0
Bif_ado-MF0074-pyruvate:formate lyase	Bif_ado-MF0049-threonine degradation I	0.8274	0.3208	Bif_ado	Bif_ado	MF0074	MF0049	pyruvate:formate lyase	threonine degradation I	0.7784	0.2224	0.049	FALSE	0.333333
Bif_ado-MGB044-Acetate synthesis II	Bif_ado-MF0049-threonine degradation I	0.8274	0.3208	Bif_ado	Bif_ado	MGB044	MF0049	Acetate synthesis II	threonine degradation I	0.7784	0.2224	0.049	FALSE	0.111111
Bif_ado-MGB045-Acetate synthesis III	Bif_ado-MF0049-threonine degradation I	0.8274	0.3208	Bif_ado	Bif_ado	MGB045	MF0049	Acetate synthesis III	threonine degradation I	0.7784	0.2224	0.049	FALSE	0.111111
Bif_ado-MF0071-pentose phosphate pathway (non-oxidative branch)	Bif_ado-MF0096-succinate production	0.8247	0.3146	Bif_ado	Bif_ado	MF0071	MF0096	pentose phosphate pathway (non-oxidative branch)	succinate production	0.7786	0.2228	0.0461	FALSE	0
Bif_ado-MF00015-Proline biosynthesis (glutamate to proline)	Bif_ado-MF0054-arginine degradation IV	0.8223	0.309	Bif_ado	Bif_ado	MF00015	MF0054	Proline biosynthesis (glutamate to proline)	arginine degradation IV	0.7614	0.1948	0.0609	FALSE	0.111111
Bif_ado-MF0105-cellobiose degradation I (curated)	Bif_ado-MF0013-allose degradation	0.8185	0.3007	Bif_ado	Bif_ado	MF0105	MF0013	cellobiose degradation I (curated)	allose degradation	0.8044	0.2709	0.0141	FALSE	0
Bif_ado-MF0002-fructan degradation (curated, FOS)	Bif_ado-MF0011-sucrose degradation II	0.8127	0.2882	Bif_ado	Bif_ado	MF0002	MF0011	fructan degradation (curated, FOS)	sucrose degradation II	0.7686	0.2062	0.0441	FALSE	0.0833333
Bif_ado-MF0017-galactose degradation	Bif_ado-MF0013-allose degradation	0.8097	0.2817	Bif_ado	Bif_ado	MF0017	MF0013	galactose degradation	allose degradation	0.7956	0.2537	0.014	FALSE	0
Bif_ado-MF0011-sucrose degradation II	Bif_ado-MF0009-melibiose degradation	0.8077	0.2776	Bif_ado	Bif_ado	MF0011	MF0009	sucrose degradation II	melibiose degradation	0.8713	0.4375	0.0636	FALSE	0
Bif_ado-MF0105-cellobiose degradation I (curated)	Bif_ado-MF0009-melibiose degradation	0.8077	0.2776	Bif_ado	Bif_ado	MF0105	MF0009	cellobiose degradation I (curated)	melibiose degradation	0.7465	0.173	0.0612	FALSE	0
Bif_ado-MF0078-lactaldehyde degradation	Bif_ado-MF0013-allose degradation	0.7923	0.2474	Bif_ado	Bif_ado	MF0078	MF0013	lactaldehyde degradation	allose degradation	0.8021	0.2662	0.0097	FALSE	0
Bif_ado-MF0068-glycolysis (pay-off phase)	Bif_ado-MF0092-lactate production	0.7892	0.2416	Bif_ado	Bif_ado	MF0068	MF0092	glycolysis (pay-off phase)	lactate production	0.6824	0.101	0.1068	FALSE	0
Bif_ado-MF00527-Lysine biosynthesis (DAP aminotransferase pathway/ aspartate to lysine)	Bif_ado-MF00019-Valine or isoleucine biosynthesis (pyruvate to valine or 2-oxobutanoate to isoleucine)	0.7889	0.2411	Bif_ado	Bif_ado	MF00527	MF00019	Lysine biosynthesis (DAP aminotransferase pathway/ aspartate to lysine)	Valine or isoleucine biosynthesis (pyruvate to valine or 2-oxobutanoate to isoleucine)	0.7163	0.1351	0.0726	FALSE	0
Bif_ado-MF00019-Valine or isoleucine biosynthesis (pyruvate to valine or 2-oxobutanoate to isoleucine)	Bif_ado-MF00525-Lysine biosynthesis (acetyl-DAP pathway/ aspartate to lysine)	0.7889	0.2411	Bif_ado	Bif_ado	MF00019	MF00525	Valine or isoleucine biosynthesis (pyruvate to valine or 2-oxobutanoate to isoleucine)	Lysine biosynthesis (acetyl-DAP pathway/ aspartate to lysine)	0.7163	0.1351	0.0726	FALSE	0
Bif_ado-MF0026-tyrosine degradation I	Bif_ado-MF00026-Histidine biosynthesis (PRPP to histidine)	0.7877	0.2389	Bif_ado	Bif_ado	MF0026	MF00026	tyrosine degradation I	Histidine biosynthesis (PRPP to histidine)	0.8098	0.282	0.0221	FALSE	0.0434783
Bif_ado-MF0002-fructan degradation (curated, FOS)	Bif_ado-MF0010-sucrose degradation I	0.7874	0.2382	Bif_ado	Bif_ado	MF0002	MF0010	fructan degradation (curated, FOS)	sucrose degradation I	0.7514	0.1799	0.036	FALSE	0.285714
Bif_ado-MF0002-fructan degradation (curated, FOS)	Bif_ado-MF0096-succinate production	0.7871	0.2378	Bif_ado	Bif_ado	MF0002	MF0096	fructan degradation (curated, FOS)	succinate production	0.7532	0.1825	0.0339	FALSE	0
Bif_ado-MF0096-succinate production	Bif_ado-MF00075-acetate to acetyl-CoA II	0.7778	0.2214	Bif_ado	Bif_ado	MF0096	MF00075	succinate production	acetate to acetyl-CoA II	0.704	0.1217	0.0738	FALSE	0
Bif_ado-MF0047-glutamine degradation II	Bif_ado-MF0001-arabinoxylan degradation	0.7697	0.2079	Bif_ado	Bif_ado	MF0047	MF0001	glutamine degradation II	arabinoxylan degradation	0.7081	0.1261	0.0616	FALSE	0
Bif_ado-MF0067-glycolysis (preparatory phase)	Bif_ado-MF0010-sucrose degradation I	0.7556	0.1862	Bif_ado	Bif_ado	MF0067	MF0010	glycolysis (preparatory phase)	sucrose degradation I	0.8046	0.2714	0.049	FALSE	0
Bif_ado-MF0071-pentose phosphate pathway (non-oxidative branch)	Bif_ado-MF0078-lactaldehyde degradation	0.7531	0.1825	Bif_ado	Bif_ado	MF0071	MF0078	pentose phosphate pathway (non-oxidative branch)	lactaldehyde degradation	0.7004	0.118	0.0527	FALSE	0
Bif_ado-MF00526-Lysine biosynthesis (DAP dehydrogenase pathway/ aspartate to lysine)	Bif_ado-MF00527-Lysine biosynthesis (DAP aminotransferase pathway/ aspartate to lysine)	0.7402	0.1645	Bif_ado	Bif_ado	MF00526	MF00527	Lysine biosynthesis (DAP dehydrogenase pathway/ aspartate to lysine)	Lysine biosynthesis (DAP aminotransferase pathway/ aspartate to lysine)	0.7483	0.1755	0.008	FALSE	0.727273
Bif_ado-MF00526-Lysine biosynthesis (DAP dehydrogenase pathway/ aspartate to lysine)	Bif_ado-MF00525-Lysine biosynthesis (acetyl-DAP pathway/ aspartate to lysine)	0.7402	0.1645	Bif_ado	Bif_ado	MF00526	MF00525	Lysine biosynthesis (DAP dehydrogenase pathway/ aspartate to lysine)	Lysine biosynthesis (acetyl-DAP pathway/ aspartate to lysine)	0.7483	0.1755	0.008	FALSE	0.384615
Bif_ado-MF0071-pentose phosphate pathway (non-oxidative branch)	Bif_ado-MF00075-acetate to acetyl-CoA II	0.7369	0.1602	Bif_ado	Bif_ado	MF0071	MF00075	pentose phosphate pathway (non-oxidative branch)	acetate to acetyl-CoA II	0.6646	0.0862	0.0723	FALSE	0
Bif_ado-MF00338-Cysteine biosynthesis (homocysteine plus serine to cysteine	Bif_ado-MF0096-succinate production	-0.7346	0.1571	Bif_ado	Bif_ado	MF00338	MF0096	Cysteine biosynthesis (homocysteine plus serine to cysteine	succinate production	-0.653	0.0775	0.0816	FALSE	0
Bif_ado-MF0043-cysteine biosynthesis/homocysteine degradation	Bif_ado-MF0096-succinate production	-0.7346	0.1571	Bif_ado	Bif_ado	MF0043	MF0096	cysteine biosynthesis/homocysteine degradation	succinate production	-0.653	0.0775	0.0816	FALSE	0
Bif_ado-MF0074-pyruvate:formate lyase	Bif_ado-MF00338-Cysteine biosynthesis (homocysteine plus serine to cysteine	-0.7324	0.1543	Bif_ado	Bif_ado	MF0074	MF00338	pyruvate:formate lyase	Cysteine biosynthesis (homocysteine plus serine to cysteine	-0.6849	0.1033	0.0474	FALSE	0
Bif_ado-MF0074-pyruvate:formate lyase	Bif_ado-MF0043-cysteine biosynthesis/homocysteine degradation	-0.7324	0.1543	Bif_ado	Bif_ado	MF0074	MF0043	pyruvate:formate lyase	cysteine biosynthesis/homocysteine degradation	-0.6849	0.1033	0.0474	FALSE	0
Bif_ado-MGB044-Acetate synthesis II	Bif_ado-MF00338-Cysteine biosynthesis (homocysteine plus serine to cysteine	-0.7324	0.1543	Bif_ado	Bif_ado	MGB044	MF00338	Acetate synthesis II	Cysteine biosynthesis (homocysteine plus serine to cysteine	-0.6849	0.1033	0.0474	FALSE	0
Bif_ado-MGB044-Acetate synthesis II	Bif_ado-MF0043-cysteine biosynthesis/homocysteine degradation	-0.7324	0.1543	Bif_ado	Bif_ado	MGB044	MF0043	Acetate synthesis II	cysteine biosynthesis/homocysteine degradation	-0.6849	0.1033	0.0474	FALSE	0
Bif_ado-MGB045-Acetate synthesis III	Bif_ado-MF00338-Cysteine biosynthesis (homocysteine plus serine to cysteine	-0.7324	0.1543	Bif_ado	Bif_ado	MGB045	MF00338	Acetate synthesis III	Cysteine biosynthesis (homocysteine plus serine to cysteine	-0.6849	0.1033	0.0474	FALSE	0
Bif_ado-MGB045-Acetate synthesis III	Bif_ado-MF0043-cysteine biosynthesis/homocysteine degradation	-0.7324	0.1543	Bif_ado	Bif_ado	MGB045	MF0043	Acetate synthesis III	cysteine biosynthesis/homocysteine degradation	-0.6849	0.1033	0.0474	FALSE	0
Bif_ado-MF0071-pentose phosphate pathway (non-oxidative branch)	Bif_ado-MF0017-galactose degradation	0.7322	0.1541	Bif_ado	Bif_ado	MF0071	MF0017	pentose phosphate pathway (non-oxidative branch)	galactose degradation	0.7024	0.1201	0.0298	FALSE	0
Bif_ado-MF0065-Bifidobacterium shunt	Bif_ado-MF0074-pyruvate:formate lyase	0.7312	0.1528	Bif_ado	Bif_ado	MF0065	MF0074	Bifidobacterium shunt	pyruvate:formate lyase	0.635	0.0656	0.0962	FALSE	0
Bif_ado-MF0065-Bifidobacterium shunt	Bif_ado-MGB044-Acetate synthesis II	0.7312	0.1528	Bif_ado	Bif_ado	MF0065	MGB044	Bifidobacterium shunt	Acetate synthesis II	0.635	0.0656	0.0962	FALSE	0
Bif_ado-MF0065-Bifidobacterium shunt	Bif_ado-MGB045-Acetate synthesis III	0.7312	0.1528	Bif_ado	Bif_ado	MF0065	MGB045	Bifidobacterium shunt	Acetate synthesis III	0.635	0.0656	0.0962	FALSE	0
Bif_ado-MF00018-Threonine biosynthesis (aspartate to homoserine to threonine)	Bif_ado-MF0006-lactose degradation	-0.731	0.1525	Bif_ado	Bif_ado	MF00018	MF0006	Threonine biosynthesis (aspartate to homoserine to threonine)	lactose degradation	-0.7115	0.1297	0.0195	FALSE	0
Bif_ado-MF0068-glycolysis (pay-off phase)	Bif_ado-MF0010-sucrose degradation I	0.7305	0.152	Bif_ado	Bif_ado	MF0068	MF0010	glycolysis (pay-off phase)	sucrose degradation I	0.7112	0.1294	0.0193	FALSE	0
Bif_ado-MF0028-aspartate degradation I	Bif_ado-MF00015-Proline biosynthesis (glutamate to proline)	0.7305	0.1519	Bif_ado	Bif_ado	MF0028	MF00015	aspartate degradation I	Proline biosynthesis (glutamate to proline)	0.7465	0.173	0.016	FALSE	0
Bif_ado-MF00015-Proline biosynthesis (glutamate to proline)	Bif_ado-MF0045-cysteine degradation II	0.7305	0.1519	Bif_ado	Bif_ado	MF00015	MF0045	Proline biosynthesis (glutamate to proline)	cysteine degradation II	0.7465	0.173	0.016	FALSE	0
Bif_ado-MF0078-lactaldehyde degradation	Bif_ado-MF0096-succinate production	0.7163	0.1351	Bif_ado	Bif_ado	MF0078	MF0096	lactaldehyde degradation	succinate production	0.6631	0.085	0.0532	FALSE	0
Bif_ado-MF00526-Lysine biosynthesis (DAP dehydrogenase pathway/ aspartate to lysine)	Bif_ado-MF00338-Cysteine biosynthesis (homocysteine plus serine to cysteine	-0.7128	0.1312	Bif_ado	Bif_ado	MF00526	MF00338	Lysine biosynthesis (DAP dehydrogenase pathway/ aspartate to lysine)	Cysteine biosynthesis (homocysteine plus serine to cysteine	-0.679	0.098	0.0338	FALSE	0
Bif_ado-MF00526-Lysine biosynthesis (DAP dehydrogenase pathway/ aspartate to lysine)	Bif_ado-MF0043-cysteine biosynthesis/homocysteine degradation	-0.7128	0.1312	Bif_ado	Bif_ado	MF00526	MF0043	Lysine biosynthesis (DAP dehydrogenase pathway/ aspartate to lysine)	cysteine biosynthesis/homocysteine degradation	-0.679	0.098	0.0338	FALSE	0
Bif_ado-MF0078-lactaldehyde degradation	Bif_ado-MF0009-melibiose degradation	0.7077	0.1257	Bif_ado	Bif_ado	MF0078	MF0009	lactaldehyde degradation	melibiose degradation	0.7287	0.1497	0.021	FALSE	0
Bif_ado-MF00025-Tyrosine biosynthesis (chorismate to tyrosine)	Bif_ado-MF00024-Phenylalanine biosynthesis (chorismate to phenylalanine)	0.7042	0.1219	Bif_ado	Bif_ado	MF00025	MF00024	Tyrosine biosynthesis (chorismate to tyrosine)	Phenylalanine biosynthesis (chorismate to phenylalanine)	0.6463	0.0729	0.0578	FALSE	0.647059
Bif_ado-MF0001-arabinoxylan degradation	Bif_ado-MF0014-arabinose degradation	-0.7031	0.1208	Bif_ado	Bif_ado	MF0001	MF0014	arabinoxylan degradation	arabinose degradation	-0.7346	0.1572	0.0315	FALSE	0
Bif_ado-MF0026-tyrosine degradation I	Bif_ado-MF0011-sucrose degradation II	-0.7018	0.1194	Bif_ado	Bif_ado	MF0026	MF0011	tyrosine degradation I	sucrose degradation II	-0.6983	0.116	0.0034	FALSE	0
Bif_ado-MF00845-Arginine biosynthesis (glutamate to acetylcitrulline to arginine)	Bif_ado-MF00844-Arginine biosynthesis (ornithine to arginine)	0.7014	0.1191	Bif_ado	Bif_ado	MF00845	MF00844	Arginine biosynthesis (glutamate to acetylcitrulline to arginine)	Arginine biosynthesis (ornithine to arginine)	0.6898	0.1078	0.0116	FALSE	0.222222
Bif_ado-MF0017-galactose degradation	Bif_ado-MF0009-melibiose degradation	0.6951	0.1128	Bif_ado	Bif_ado	MF0017	MF0009	galactose degradation	melibiose degradation	0.7115	0.1297	0.0163	FALSE	0
Bif_ado-MF0026-tyrosine degradation I	Bif_ado-MF00075-acetate to acetyl-CoA II	-0.6947	0.1124	Bif_ado	Bif_ado	MF0026	MF00075	tyrosine degradation I	acetate to acetyl-CoA II	-0.7593	0.1917	0.0646	FALSE	0
Bif_ado-MF0002-fructan degradation (curated, FOS)	Bif_ado-MF0013-allose degradation	0.6931	0.1108	Bif_ado	Bif_ado	MF0002	MF0013	fructan degradation (curated, FOS)	allose degradation	0.66	0.0826	0.0331	FALSE	0
Bif_ado-MF0002-fructan degradation (curated, FOS)	Bif_ado-MF00075-acetate to acetyl-CoA II	0.693	0.1108	Bif_ado	Bif_ado	MF0002	MF00075	fructan degradation (curated, FOS)	acetate to acetyl-CoA II	0.6574	0.0807	0.0356	FALSE	0
Bif_ado-MF0071-pentose phosphate pathway (non-oxidative branch)	Bif_ado-MF0002-fructan degradation (curated, FOS)	0.6888	0.1068	Bif_ado	Bif_ado	MF0071	MF0002	pentose phosphate pathway (non-oxidative branch)	fructan degradation (curated, FOS)	0.6463	0.0729	0.0425	FALSE	0
Bif_ado-MF0026-tyrosine degradation I	Bif_ado-MF0013-allose degradation	-0.6856	0.1039	Bif_ado	Bif_ado	MF0026	MF0013	tyrosine degradation I	allose degradation	-0.6999	0.1175	0.0142	FALSE	0
Bif_ado-MF00527-Lysine biosynthesis (DAP aminotransferase pathway/ aspartate to lysine)	Bif_ado-MF00016-Lysine biosynthesis (succinyl-DAP pathway/aspartate to lysine)	0.6854	0.1037	Bif_ado	Bif_ado	MF00527	MF00016	Lysine biosynthesis (DAP aminotransferase pathway/ aspartate to lysine)	Lysine biosynthesis (succinyl-DAP pathway/aspartate to lysine)	0.5598	0.0308	0.1256	FALSE	0.642857
Bif_ado-MF00016-Lysine biosynthesis (succinyl-DAP pathway/aspartate to lysine)	Bif_ado-MF00525-Lysine biosynthesis (acetyl-DAP pathway/ aspartate to lysine)	0.6854	0.1037	Bif_ado	Bif_ado	MF00016	MF00525	Lysine biosynthesis (succinyl-DAP pathway/aspartate to lysine)	Lysine biosynthesis (acetyl-DAP pathway/ aspartate to lysine)	0.5598	0.0308	0.1256	FALSE	0.375
Bif_ado-MF0028-aspartate degradation I	Bif_ado-MF0068-glycolysis (pay-off phase)	-0.6854	0.1037	Bif_ado	Bif_ado	MF0028	MF0068	aspartate degradation I	glycolysis (pay-off phase)	-0.6623	0.0844	0.0231	FALSE	0
Bif_ado-MF0068-glycolysis (pay-off phase)	Bif_ado-MF0045-cysteine degradation II	-0.6854	0.1037	Bif_ado	Bif_ado	MF0068	MF0045	glycolysis (pay-off phase)	cysteine degradation II	-0.6623	0.0844	0.0231	FALSE	0
Bif_ado-MF0071-pentose phosphate pathway (non-oxidative branch)	Bif_ado-MF0009-melibiose degradation	0.6848	0.1031	Bif_ado	Bif_ado	MF0071	MF0009	pentose phosphate pathway (non-oxidative branch)	melibiose degradation	0.6507	0.0759	0.0341	FALSE	0
Bif_ado-MF0065-Bifidobacterium shunt	Bif_ado-MF00075-acetate to acetyl-CoA II	0.6841	0.1025	Bif_ado	Bif_ado	MF0065	MF00075	Bifidobacterium shunt	acetate to acetyl-CoA II	0.4816	0.0125	0.2025	FALSE	0
Bif_ado-MF00015-Proline biosynthesis (glutamate to proline)	Bif_ado-MF0014-arabinose degradation	-0.6824	0.101	Bif_ado	Bif_ado	MF00015	MF0014	Proline biosynthesis (glutamate to proline)	arabinose degradation	-0.6229	0.0584	0.0595	FALSE	0
Bif_ado-MF00527-Lysine biosynthesis (DAP aminotransferase pathway/ aspartate to lysine)	Bif_ado-MF00017-Methionine biosynthesis (apartate to homoserine to methionine)	0.6822	0.1008	Bif_ado	Bif_ado	MF00527	MF00017	Lysine biosynthesis (DAP aminotransferase pathway/ aspartate to lysine)	Methionine biosynthesis (apartate to homoserine to methionine)	0.497	0.0151	0.1852	FALSE	0.3125
Bif_ado-MF00017-Methionine biosynthesis (apartate to homoserine to methionine)	Bif_ado-MF00525-Lysine biosynthesis (acetyl-DAP pathway/ aspartate to lysine)	0.6822	0.1008	Bif_ado	Bif_ado	MF00017	MF00525	Methionine biosynthesis (apartate to homoserine to methionine)	Lysine biosynthesis (acetyl-DAP pathway/ aspartate to lysine)	0.497	0.0151	0.1852	FALSE	0.111111
Bif_ado-MF00527-Lysine biosynthesis (DAP aminotransferase pathway/ aspartate to lysine)	Bif_ado-MF00570-Isoleucine biosynthesis (threonine to 2-oxobutanoate to isoleucine)	0.682	0.1007	Bif_ado	Bif_ado	MF00527	MF00570	Lysine biosynthesis (DAP aminotransferase pathway/ aspartate to lysine)	Isoleucine biosynthesis (threonine to 2-oxobutanoate to isoleucine)	0.6049	0.049	0.0771	FALSE	0
Bif_ado-MF00570-Isoleucine biosynthesis (threonine to 2-oxobutanoate to isoleucine)	Bif_ado-MF00525-Lysine biosynthesis (acetyl-DAP pathway/ aspartate to lysine)	0.682	0.1007	Bif_ado	Bif_ado	MF00570	MF00525	Isoleucine biosynthesis (threonine to 2-oxobutanoate to isoleucine)	Lysine biosynthesis (acetyl-DAP pathway/ aspartate to lysine)	0.6049	0.049	0.0771	FALSE	0
Bif_ado-MF0017-galactose degradation	Bif_ado-MF0011-sucrose degradation II	0.6779	0.0971	Bif_ado	Bif_ado	MF0017	MF0011	galactose degradation	sucrose degradation II	0.6556	0.0794	0.0223	FALSE	0
Bif_ado-MF0020-ribose degradation	Bif_ado-MF0047-glutamine degradation II	0.6774	0.0966	Bif_ado	Bif_ado	MF0020	MF0047	ribose degradation	glutamine degradation II	0.6551	0.079	0.0223	FALSE	0
Bif_ado-MF00026-Histidine biosynthesis (PRPP to histidine)	Bif_ado-MF0011-sucrose degradation II	-0.6763	0.0956	Bif_ado	Bif_ado	MF00026	MF0011	Histidine biosynthesis (PRPP to histidine)	sucrose degradation II	-0.705	0.1228	0.0288	FALSE	0
Bif_ado-MF0078-lactaldehyde degradation	Bif_ado-MF0011-sucrose degradation II	0.675	0.0946	Bif_ado	Bif_ado	MF0078	MF0011	lactaldehyde degradation	sucrose degradation II	0.6533	0.0777	0.0218	FALSE	0
Bif_ado-MF0065-Bifidobacterium shunt	Bif_ado-MF00338-Cysteine biosynthesis (homocysteine plus serine to cysteine	-0.6728	0.0928	Bif_ado	Bif_ado	MF0065	MF00338	Bifidobacterium shunt	Cysteine biosynthesis (homocysteine plus serine to cysteine	-0.5627	0.0317	0.1101	FALSE	0
Bif_ado-MF0065-Bifidobacterium shunt	Bif_ado-MF0043-cysteine biosynthesis/homocysteine degradation	-0.6728	0.0928	Bif_ado	Bif_ado	MF0065	MF0043	Bifidobacterium shunt	cysteine biosynthesis/homocysteine degradation	-0.5627	0.0317	0.1101	FALSE	0
Bif_ado-MF0103-mucin degradation	Bif_ado-MF0067-glycolysis (preparatory phase)	0.6692	0.0898	Bif_ado	Bif_ado	MF0103	MF0067	mucin degradation	glycolysis (preparatory phase)	0.5629	0.0318	0.1062	FALSE	0
Bif_ado-MF0074-pyruvate:formate lyase	Bif_ado-MF00526-Lysine biosynthesis (DAP dehydrogenase pathway/ aspartate to lysine)	0.6676	0.0885	Bif_ado	Bif_ado	MF0074	MF00526	pyruvate:formate lyase	Lysine biosynthesis (DAP dehydrogenase pathway/ aspartate to lysine)	0.6716	0.0917	0.004	FALSE	0
Bif_ado-MGB044-Acetate synthesis II	Bif_ado-MF00526-Lysine biosynthesis (DAP dehydrogenase pathway/ aspartate to lysine)	0.6676	0.0885	Bif_ado	Bif_ado	MGB044	MF00526	Acetate synthesis II	Lysine biosynthesis (DAP dehydrogenase pathway/ aspartate to lysine)	0.6716	0.0917	0.004	FALSE	0
Bif_ado-MGB045-Acetate synthesis III	Bif_ado-MF00526-Lysine biosynthesis (DAP dehydrogenase pathway/ aspartate to lysine)	0.6676	0.0885	Bif_ado	Bif_ado	MGB045	MF00526	Acetate synthesis III	Lysine biosynthesis (DAP dehydrogenase pathway/ aspartate to lysine)	0.6716	0.0917	0.004	FALSE	0
Bif_ado-MF0096-succinate production	Bif_ado-MF0013-allose degradation	0.6641	0.0858	Bif_ado	Bif_ado	MF0096	MF0013	succinate production	allose degradation	0.6564	0.08	0.0077	FALSE	0
Bif_ado-MF00019-Valine or isoleucine biosynthesis (pyruvate to valine or 2-oxobutanoate to isoleucine)	Bif_ado-MF00017-Methionine biosynthesis (apartate to homoserine to methionine)	0.664	0.0857	Bif_ado	Bif_ado	MF00019	MF00017	Valine or isoleucine biosynthesis (pyruvate to valine or 2-oxobutanoate to isoleucine)	Methionine biosynthesis (apartate to homoserine to methionine)	0.4664	0.0103	0.1976	FALSE	0
Bif_ado-MF0026-tyrosine degradation I	Bif_ado-MF0002-fructan degradation (curated, FOS)	-0.6614	0.0837	Bif_ado	Bif_ado	MF0026	MF0002	tyrosine degradation I	fructan degradation (curated, FOS)	-0.7398	0.1639	0.0784	FALSE	0
Bif_ado-MF0068-glycolysis (pay-off phase)	Bif_ado-MF00015-Proline biosynthesis (glutamate to proline)	-0.6583	0.0814	Bif_ado	Bif_ado	MF0068	MF00015	glycolysis (pay-off phase)	Proline biosynthesis (glutamate to proline)	-0.6656	0.087	0.0073	FALSE	0
Bif_ado-MF00526-Lysine biosynthesis (DAP dehydrogenase pathway/ aspartate to lysine)	Bif_ado-MF00570-Isoleucine biosynthesis (threonine to 2-oxobutanoate to isoleucine)	0.6568	0.0803	Bif_ado	Bif_ado	MF00526	MF00570	Lysine biosynthesis (DAP dehydrogenase pathway/ aspartate to lysine)	Isoleucine biosynthesis (threonine to 2-oxobutanoate to isoleucine)	0.6636	0.0854	0.0068	FALSE	0
Bif_ado-MF00016-Lysine biosynthesis (succinyl-DAP pathway/aspartate to lysine)	Bif_ado-MF00017-Methionine biosynthesis (apartate to homoserine to methionine)	0.656	0.0797	Bif_ado	Bif_ado	MF00016	MF00017	Lysine biosynthesis (succinyl-DAP pathway/aspartate to lysine)	Methionine biosynthesis (apartate to homoserine to methionine)	0.6214	0.0576	0.0346	FALSE	0.263158
Bif_ado-MF0005-starch degradation	Bif_ado-MF0049-threonine degradation I	-0.6559	0.0796	Bif_ado	Bif_ado	MF0005	MF0049	starch degradation	threonine degradation I	-0.5449	0.0262	0.111	FALSE	0
Bif_ado-MF0014-arabinose degradation	Bif_ado-MF0054-arginine degradation IV	-0.6553	0.0792	Bif_ado	Bif_ado	MF0014	MF0054	arabinose degradation	arginine degradation IV	-0.6175	0.0554	0.0378	FALSE	0
Bif_ado-MF0074-pyruvate:formate lyase	Bif_ado-MF00019-Valine or isoleucine biosynthesis (pyruvate to valine or 2-oxobutanoate to isoleucine)	0.6551	0.0791	Bif_ado	Bif_ado	MF0074	MF00019	pyruvate:formate lyase	Valine or isoleucine biosynthesis (pyruvate to valine or 2-oxobutanoate to isoleucine)	0.7112	0.1294	0.0561	FALSE	0
Bif_ado-MGB044-Acetate synthesis II	Bif_ado-MF00019-Valine or isoleucine biosynthesis (pyruvate to valine or 2-oxobutanoate to isoleucine)	0.6551	0.0791	Bif_ado	Bif_ado	MGB044	MF00019	Acetate synthesis II	Valine or isoleucine biosynthesis (pyruvate to valine or 2-oxobutanoate to isoleucine)	0.7112	0.1294	0.0561	FALSE	0
Bif_ado-MGB045-Acetate synthesis III	Bif_ado-MF00019-Valine or isoleucine biosynthesis (pyruvate to valine or 2-oxobutanoate to isoleucine)	0.6551	0.0791	Bif_ado	Bif_ado	MGB045	MF00019	Acetate synthesis III	Valine or isoleucine biosynthesis (pyruvate to valine or 2-oxobutanoate to isoleucine)	0.7112	0.1294	0.0561	FALSE	0
Bif_ado-MF00338-Cysteine biosynthesis (homocysteine plus serine to cysteine	Bif_ado-MF0049-threonine degradation I	-0.655	0.079	Bif_ado	Bif_ado	MF00338	MF0049	Cysteine biosynthesis (homocysteine plus serine to cysteine	threonine degradation I	-0.6113	0.0522	0.0437	FALSE	0
Bif_ado-MF0049-threonine degradation I	Bif_ado-MF0043-cysteine biosynthesis/homocysteine degradation	-0.655	0.079	Bif_ado	Bif_ado	MF0049	MF0043	threonine degradation I	cysteine biosynthesis/homocysteine degradation	-0.6113	0.0522	0.0437	FALSE	0
Bif_ado-MF00019-Valine or isoleucine biosynthesis (pyruvate to valine or 2-oxobutanoate to isoleucine)	Bif_ado-MF00016-Lysine biosynthesis (succinyl-DAP pathway/aspartate to lysine)	0.654	0.0782	Bif_ado	Bif_ado	MF00019	MF00016	Valine or isoleucine biosynthesis (pyruvate to valine or 2-oxobutanoate to isoleucine)	Lysine biosynthesis (succinyl-DAP pathway/aspartate to lysine)	0.5197	0.0197	0.1343	FALSE	0
Bif_ado-MF0028-aspartate degradation I	Bif_ado-MF0026-tyrosine degradation I	0.6519	0.0767	Bif_ado	Bif_ado	MF0028	MF0026	aspartate degradation I	tyrosine degradation I	0.6806	0.0994	0.0287	FALSE	0.428571
Bif_ado-MF0026-tyrosine degradation I	Bif_ado-MF0045-cysteine degradation II	0.6519	0.0767	Bif_ado	Bif_ado	MF0026	MF0045	tyrosine degradation I	cysteine degradation II	0.6806	0.0994	0.0287	FALSE	0.375
Bif_ado-MF00026-Histidine biosynthesis (PRPP to histidine)	Bif_ado-MF0002-fructan degradation (curated, FOS)	-0.6494	0.075	Bif_ado	Bif_ado	MF00026	MF0002	Histidine biosynthesis (PRPP to histidine)	fructan degradation (curated, FOS)	-0.6399	0.0687	0.0095	FALSE	0
Bif_ado-MF0028-aspartate degradation I	Bif_ado-MF0010-sucrose degradation I	-0.647	0.0734	Bif_ado	Bif_ado	MF0028	MF0010	aspartate degradation I	sucrose degradation I	-0.6533	0.0777	0.0063	FALSE	0
Bif_ado-MF0045-cysteine degradation II	Bif_ado-MF0010-sucrose degradation I	-0.647	0.0734	Bif_ado	Bif_ado	MF0045	MF0010	cysteine degradation II	sucrose degradation I	-0.6533	0.0777	0.0063	FALSE	0
Bif_ado-MF0048-serine degradation	Bif_ado-MF0002-fructan degradation (curated, FOS)	-0.647	0.0734	Bif_ado	Bif_ado	MF0048	MF0002	serine degradation	fructan degradation (curated, FOS)	-0.6826	0.1012	0.0356	FALSE	0
Bif_ado-MF0010-sucrose degradation I	Bif_ado-MF0011-sucrose degradation II	0.6463	0.0729	Bif_ado	Bif_ado	MF0010	MF0011	sucrose degradation I	sucrose degradation II	0.5717	0.0349	0.0746	FALSE	0.142857
Bif_ado-MF0020-ribose degradation	Bif_ado-MF00019-Valine or isoleucine biosynthesis (pyruvate to valine or 2-oxobutanoate to isoleucine)	0.6447	0.0718	Bif_ado	Bif_ado	MF0020	MF00019	ribose degradation	Valine or isoleucine biosynthesis (pyruvate to valine or 2-oxobutanoate to isoleucine)	0.6996	0.1173	0.0549	FALSE	0
Bif_ado-MF00015-Proline biosynthesis (glutamate to proline)	Bif_ado-MF0010-sucrose degradation I	-0.644	0.0713	Bif_ado	Bif_ado	MF00015	MF0010	Proline biosynthesis (glutamate to proline)	sucrose degradation I	-0.6607	0.0832	0.0168	FALSE	0
Bif_ado-MF0065-Bifidobacterium shunt	Bif_ado-MF0078-lactaldehyde degradation	0.6435	0.071	Bif_ado	Bif_ado	MF0065	MF0078	Bifidobacterium shunt	lactaldehyde degradation	0.5205	0.0199	0.123	FALSE	0
Bif_ado-MF00526-Lysine biosynthesis (DAP dehydrogenase pathway/ aspartate to lysine)	Bif_ado-MF00019-Valine or isoleucine biosynthesis (pyruvate to valine or 2-oxobutanoate to isoleucine)	0.6413	0.0695	Bif_ado	Bif_ado	MF00526	MF00019	Lysine biosynthesis (DAP dehydrogenase pathway/ aspartate to lysine)	Valine or isoleucine biosynthesis (pyruvate to valine or 2-oxobutanoate to isoleucine)	0.7019	0.1196	0.0606	FALSE	0
Bif_ado-MF0048-serine degradation	Bif_ado-MF0009-melibiose degradation	-0.6399	0.0686	Bif_ado	Bif_ado	MF0048	MF0009	serine degradation	melibiose degradation	-0.6368	0.0667	0.003	FALSE	0
Bif_ado-MF0002-fructan degradation (curated, FOS)	Bif_ado-MF0009-melibiose degradation	0.6377	0.0673	Bif_ado	Bif_ado	MF0002	MF0009	fructan degradation (curated, FOS)	melibiose degradation	0.7066	0.1244	0.0688	FALSE	0
Bif_ado-MF00527-Lysine biosynthesis (DAP aminotransferase pathway/ aspartate to lysine)	Bif_ado-MF0047-glutamine degradation II	0.6372	0.067	Bif_ado	Bif_ado	MF00527	MF0047	Lysine biosynthesis (DAP aminotransferase pathway/ aspartate to lysine)	glutamine degradation II	0.6051	0.0491	0.0321	FALSE	0
Bif_ado-MF0047-glutamine degradation II	Bif_ado-MF00525-Lysine biosynthesis (acetyl-DAP pathway/ aspartate to lysine)	0.6372	0.067	Bif_ado	Bif_ado	MF0047	MF00525	glutamine degradation II	Lysine biosynthesis (acetyl-DAP pathway/ aspartate to lysine)	0.6051	0.0491	0.0321	FALSE	0
Bif_ado-MF0071-pentose phosphate pathway (non-oxidative branch)	Bif_ado-MF0011-sucrose degradation II	0.6339	0.0649	Bif_ado	Bif_ado	MF0071	MF0011	pentose phosphate pathway (non-oxidative branch)	sucrose degradation II	0.6049	0.049	0.029	FALSE	0
Bif_ado-MF0020-ribose degradation	Bif_ado-MF0001-arabinoxylan degradation	0.6338	0.0648	Bif_ado	Bif_ado	MF0020	MF0001	ribose degradation	arabinoxylan degradation	0.5377	0.0242	0.096	FALSE	0
Bif_ado-MF0047-glutamine degradation II	Bif_ado-MF0014-arabinose degradation	-0.6335	0.0647	Bif_ado	Bif_ado	MF0047	MF0014	glutamine degradation II	arabinose degradation	-0.6	0.0467	0.0335	FALSE	0
Bif_ado-MF0026-tyrosine degradation I	Bif_ado-MF0009-melibiose degradation	-0.6334	0.0645	Bif_ado	Bif_ado	MF0026	MF0009	tyrosine degradation I	melibiose degradation	-0.6703	0.0907	0.0369	FALSE	0
Bif_ado-MF0026-tyrosine degradation I	Bif_ado-MF0017-galactose degradation	-0.633	0.0643	Bif_ado	Bif_ado	MF0026	MF0017	tyrosine degradation I	galactose degradation	-0.6674	0.0884	0.0345	FALSE	0
Bif_ado-MF0026-tyrosine degradation I	Bif_ado-MF0071-pentose phosphate pathway (non-oxidative branch)	-0.6312	0.0632	Bif_ado	Bif_ado	MF0026	MF0071	tyrosine degradation I	pentose phosphate pathway (non-oxidative branch)	-0.7243	0.1444	0.0931	FALSE	0
Bif_ado-MF0074-pyruvate:formate lyase	Bif_ado-MF0090-ethanol production I	0.6307	0.0629	Bif_ado	Bif_ado	MF0074	MF0090	pyruvate:formate lyase	ethanol production I	0.6716	0.0917	0.0409	FALSE	0.1
Bif_ado-MF0074-pyruvate:formate lyase	Bif_ado-MF0091-ethanol production II	0.6307	0.0629	Bif_ado	Bif_ado	MF0074	MF0091	pyruvate:formate lyase	ethanol production II	0.6716	0.0917	0.0409	FALSE	0
Bif_ado-MGB044-Acetate synthesis II	Bif_ado-MF0090-ethanol production I	0.6307	0.0629	Bif_ado	Bif_ado	MGB044	MF0090	Acetate synthesis II	ethanol production I	0.6716	0.0917	0.0409	FALSE	0.0625
Bif_ado-MGB044-Acetate synthesis II	Bif_ado-MF0091-ethanol production II	0.6307	0.0629	Bif_ado	Bif_ado	MGB044	MF0091	Acetate synthesis II	ethanol production II	0.6716	0.0917	0.0409	FALSE	0
Bif_ado-MGB045-Acetate synthesis III	Bif_ado-MF0090-ethanol production I	0.6307	0.0629	Bif_ado	Bif_ado	MGB045	MF0090	Acetate synthesis III	ethanol production I	0.6716	0.0917	0.0409	FALSE	0.0625
Bif_ado-MGB045-Acetate synthesis III	Bif_ado-MF0091-ethanol production II	0.6307	0.0629	Bif_ado	Bif_ado	MGB045	MF0091	Acetate synthesis III	ethanol production II	0.6716	0.0917	0.0409	FALSE	0
Bif_ado-MF0026-tyrosine degradation I	Bif_ado-MF0096-succinate production	-0.6284	0.0616	Bif_ado	Bif_ado	MF0026	MF0096	tyrosine degradation I	succinate production	-0.7153	0.134	0.0869	FALSE	0
Bif_ado-MF0074-pyruvate:formate lyase	Bif_ado-MF0096-succinate production	0.6281	0.0614	Bif_ado	Bif_ado	MF0074	MF0096	pyruvate:formate lyase	succinate production	0.4829	0.0127	0.1452	FALSE	0
Bif_ado-MGB044-Acetate synthesis II	Bif_ado-MF0096-succinate production	0.6281	0.0614	Bif_ado	Bif_ado	MGB044	MF0096	Acetate synthesis II	succinate production	0.4829	0.0127	0.1452	FALSE	0
Bif_ado-MGB045-Acetate synthesis III	Bif_ado-MF0096-succinate production	0.6281	0.0614	Bif_ado	Bif_ado	MGB045	MF0096	Acetate synthesis III	succinate production	0.4829	0.0127	0.1452	FALSE	0
Bif_ado-MF0105-cellobiose degradation I (curated)	Bif_ado-MF0071-pentose phosphate pathway (non-oxidative branch)	0.6271	0.0608	Bif_ado	Bif_ado	MF0105	MF0071	cellobiose degradation I (curated)	pentose phosphate pathway (non-oxidative branch)	0.6669	0.088	0.0398	FALSE	0
Bif_ado-MF00026-Histidine biosynthesis (PRPP to histidine)	Bif_ado-MF0013-allose degradation	-0.6266	0.0606	Bif_ado	Bif_ado	MF00026	MF0013	Histidine biosynthesis (PRPP to histidine)	allose degradation	-0.6299	0.0624	0.0032	FALSE	0
Bif_ado-MF0105-cellobiose degradation I (curated)	Bif_ado-MF0011-sucrose degradation II	0.6239	0.059	Bif_ado	Bif_ado	MF0105	MF0011	cellobiose degradation I (curated)	sucrose degradation II	0.6924	0.1102	0.0685	FALSE	0
Bif_ado-MF0020-ribose degradation	Bif_ado-MF0067-glycolysis (preparatory phase)	-0.6217	0.0577	Bif_ado	Bif_ado	MF0020	MF0067	ribose degradation	glycolysis (preparatory phase)	-0.5928	0.0434	0.0289	FALSE	0
Bif_ado-MF0044-cysteine degradation I	Bif_ado-MF0017-galactose degradation	-0.6166	0.0549	Bif_ado	Bif_ado	MF0044	MF0017	cysteine degradation I	galactose degradation	-0.5416	0.0252	0.075	FALSE	0
Bif_ado-MF0026-tyrosine degradation I	Bif_ado-MF0078-lactaldehyde degradation	-0.6165	0.0549	Bif_ado	Bif_ado	MF0026	MF0078	tyrosine degradation I	lactaldehyde degradation	-0.6219	0.0578	0.0053	FALSE	0
Bif_ado-MF0068-glycolysis (pay-off phase)	Bif_ado-MF00338-Cysteine biosynthesis (homocysteine plus serine to cysteine	-0.6162	0.0548	Bif_ado	Bif_ado	MF0068	MF00338	glycolysis (pay-off phase)	Cysteine biosynthesis (homocysteine plus serine to cysteine	-0.6051	0.0491	0.0111	FALSE	0
Bif_ado-MF0068-glycolysis (pay-off phase)	Bif_ado-MF0043-cysteine biosynthesis/homocysteine degradation	-0.6162	0.0548	Bif_ado	Bif_ado	MF0068	MF0043	glycolysis (pay-off phase)	cysteine biosynthesis/homocysteine degradation	-0.6051	0.0491	0.0111	FALSE	0
Bif_ado-MF0065-Bifidobacterium shunt	Bif_ado-MF0002-fructan degradation (curated, FOS)	0.6145	0.0538	Bif_ado	Bif_ado	MF0065	MF0002	Bifidobacterium shunt	fructan degradation (curated, FOS)	0.46	0.0095	0.1545	FALSE	0
Bif_ado-MF0096-succinate production	Bif_ado-MF0017-galactose degradation	0.6144	0.0538	Bif_ado	Bif_ado	MF0096	MF0017	succinate production	galactose degradation	0.6044	0.0487	0.01	FALSE	0
Bif_ado-MF0068-glycolysis (pay-off phase)	Bif_ado-MF00075-acetate to acetyl-CoA II	0.614	0.0536	Bif_ado	Bif_ado	MF0068	MF00075	glycolysis (pay-off phase)	acetate to acetyl-CoA II	0.4533	0.0087	0.1607	FALSE	0
Bif_ado-MF0065-Bifidobacterium shunt	Bif_ado-MF0048-serine degradation	-0.6123	0.0527	Bif_ado	Bif_ado	MF0065	MF0048	Bifidobacterium shunt	serine degradation	-0.6278	0.0612	0.0155	FALSE	0
Bif_ado-MF0068-glycolysis (pay-off phase)	Bif_ado-MF0049-threonine degradation I	0.6118	0.0525	Bif_ado	Bif_ado	MF0068	MF0049	glycolysis (pay-off phase)	threonine degradation I	0.4793	0.0121	0.1326	FALSE	0
Bif_ado-MF0065-Bifidobacterium shunt	Bif_ado-MF00526-Lysine biosynthesis (DAP dehydrogenase pathway/ aspartate to lysine)	0.6112	0.0521	Bif_ado	Bif_ado	MF0065	MF00526	Bifidobacterium shunt	Lysine biosynthesis (DAP dehydrogenase pathway/ aspartate to lysine)	0.5784	0.0374	0.0328	FALSE	0
Bif_ado-MF0096-succinate production	Bif_ado-MF0092-lactate production	0.6107	0.0519	Bif_ado	Bif_ado	MF0096	MF0092	succinate production	lactate production	0.419	0.0054	0.1916	FALSE	0
Bif_ado-MF0092-lactate production	Bif_ado-MF0010-sucrose degradation I	0.6103	0.0517	Bif_ado	Bif_ado	MF0092	MF0010	lactate production	sucrose degradation I	0.5601	0.0309	0.0502	FALSE	0
Bif_ado-MF0014-arabinose degradation	Bif_ado-MF0010-sucrose degradation I	0.6099	0.0515	Bif_ado	Bif_ado	MF0014	MF0010	arabinose degradation	sucrose degradation I	0.5452	0.0263	0.0647	FALSE	0
Bif_ado-MF00026-Histidine biosynthesis (PRPP to histidine)	Bif_ado-MF0017-galactose degradation	-0.6097	0.0513	Bif_ado	Bif_ado	MF00026	MF0017	Histidine biosynthesis (PRPP to histidine)	galactose degradation	-0.6242	0.0591	0.0145	FALSE	0
Bif_ado-MF0049-threonine degradation I	Bif_ado-MF0006-lactose degradation	-0.6078	0.0504	Bif_ado	Bif_ado	MF0049	MF0006	threonine degradation I	lactose degradation	-0.6453	0.0722	0.0375	FALSE	0
Bif_ado-MF0006-lactose degradation	Bif_ado-MF0009-melibiose degradation	0.604	0.0486	Bif_ado	Bif_ado	MF0006	MF0009	lactose degradation	melibiose degradation	0.5794	0.0378	0.0246	FALSE	0
Bif_ado-MF0020-ribose degradation	Bif_ado-MF00527-Lysine biosynthesis (DAP aminotransferase pathway/ aspartate to lysine)	0.6035	0.0483	Bif_ado	Bif_ado	MF0020	MF00527	ribose degradation	Lysine biosynthesis (DAP aminotransferase pathway/ aspartate to lysine)	0.6468	0.0733	0.0433	FALSE	0
Bif_ado-MF0020-ribose degradation	Bif_ado-MF00525-Lysine biosynthesis (acetyl-DAP pathway/ aspartate to lysine)	0.6035	0.0483	Bif_ado	Bif_ado	MF0020	MF00525	ribose degradation	Lysine biosynthesis (acetyl-DAP pathway/ aspartate to lysine)	0.6468	0.0733	0.0433	FALSE	0
Bif_ado-MF00015-Proline biosynthesis (glutamate to proline)	Bif_ado-MF0092-lactate production	-0.6033	0.0482	Bif_ado	Bif_ado	MF00015	MF0092	Proline biosynthesis (glutamate to proline)	lactate production	-0.5949	0.0443	0.0085	FALSE	0
Bif_ado-MF00338-Cysteine biosynthesis (homocysteine plus serine to cysteine	Bif_ado-MF00075-acetate to acetyl-CoA II	-0.6032	0.0482	Bif_ado	Bif_ado	MF00338	MF00075	Cysteine biosynthesis (homocysteine plus serine to cysteine	acetate to acetyl-CoA II	-0.5426	0.0255	0.0606	FALSE	0
Bif_ado-MF0043-cysteine biosynthesis/homocysteine degradation	Bif_ado-MF00075-acetate to acetyl-CoA II	-0.6032	0.0482	Bif_ado	Bif_ado	MF0043	MF00075	cysteine biosynthesis/homocysteine degradation	acetate to acetyl-CoA II	-0.5426	0.0255	0.0606	FALSE	0
Bif_ado-MF0078-lactaldehyde degradation	Bif_ado-MF0002-fructan degradation (curated, FOS)	0.6023	0.0478	Bif_ado	Bif_ado	MF0078	MF0002	lactaldehyde degradation	fructan degradation (curated, FOS)	0.4921	0.0142	0.1102	FALSE	0
Bif_ado-MF00015-Proline biosynthesis (glutamate to proline)	Bif_ado-MF0047-glutamine degradation II	0.602	0.0476	Bif_ado	Bif_ado	MF00015	MF0047	Proline biosynthesis (glutamate to proline)	glutamine degradation II	0.555	0.0292	0.0471	FALSE	0
Bif_ado-MF00526-Lysine biosynthesis (DAP dehydrogenase pathway/ aspartate to lysine)	Bif_ado-MF0090-ethanol production I	0.6004	0.0468	Bif_ado	Bif_ado	MF00526	MF0090	Lysine biosynthesis (DAP dehydrogenase pathway/ aspartate to lysine)	ethanol production I	0.6337	0.0648	0.0333	FALSE	0
Bif_ado-MF00526-Lysine biosynthesis (DAP dehydrogenase pathway/ aspartate to lysine)	Bif_ado-MF0091-ethanol production II	0.6004	0.0468	Bif_ado	Bif_ado	MF00526	MF0091	Lysine biosynthesis (DAP dehydrogenase pathway/ aspartate to lysine)	ethanol production II	0.6337	0.0648	0.0333	FALSE	0
Bif_ado-MF00018-Threonine biosynthesis (aspartate to homoserine to threonine)	Bif_ado-MF0049-threonine degradation I	0.5999	0.0466	Bif_ado	Bif_ado	MF00018	MF0049	Threonine biosynthesis (aspartate to homoserine to threonine)	threonine degradation I	0.5753	0.0363	0.0246	FALSE	0
Bif_ado-MF0068-glycolysis (pay-off phase)	Bif_ado-MF0096-succinate production	0.5955	0.0446	Bif_ado	Bif_ado	MF0068	MF0096	glycolysis (pay-off phase)	succinate production	0.4607	0.0096	0.1347	FALSE	0
Bif_ado-MF0065-Bifidobacterium shunt	Bif_ado-MF0013-allose degradation	0.5953	0.0445	Bif_ado	Bif_ado	MF0065	MF0013	Bifidobacterium shunt	allose degradation	0.5272	0.0215	0.0682	FALSE	0.222222
Bif_ado-MF0065-Bifidobacterium shunt	Bif_ado-MF0090-ethanol production I	0.5947	0.0442	Bif_ado	Bif_ado	MF0065	MF0090	Bifidobacterium shunt	ethanol production I	0.5773	0.037	0.0173	FALSE	0
Bif_ado-MF0065-Bifidobacterium shunt	Bif_ado-MF0091-ethanol production II	0.5947	0.0442	Bif_ado	Bif_ado	MF0065	MF0091	Bifidobacterium shunt	ethanol production II	0.5773	0.037	0.0173	FALSE	0
Bif_ado-MF0103-mucin degradation	Bif_ado-MF00017-Methionine biosynthesis (apartate to homoserine to methionine)	-0.593	0.0435	Bif_ado	Bif_ado	MF0103	MF00017	mucin degradation	Methionine biosynthesis (apartate to homoserine to methionine)	-0.59	0.0422	0.003	FALSE	0
Bif_ado-MF00024-Phenylalanine biosynthesis (chorismate to phenylalanine)	Bif_ado-MF0096-succinate production	-0.592	0.0431	Bif_ado	Bif_ado	MF00024	MF0096	Phenylalanine biosynthesis (chorismate to phenylalanine)	succinate production	-0.5073	0.0171	0.0847	FALSE	0
Bif_ado-MF0105-cellobiose degradation I (curated)	Bif_ado-MF0017-galactose degradation	0.5916	0.0429	Bif_ado	Bif_ado	MF0105	MF0017	cellobiose degradation I (curated)	galactose degradation	0.6646	0.0862	0.073	FALSE	0
Bif_ado-MF0048-serine degradation	Bif_ado-MF0096-succinate production	-0.5902	0.0423	Bif_ado	Bif_ado	MF0048	MF0096	serine degradation	succinate production	-0.59	0.0422	0.0003	FALSE	0
Bif_ado-MF00024-Phenylalanine biosynthesis (chorismate to phenylalanine)	Bif_ado-MF0009-melibiose degradation	-0.5883	0.0415	Bif_ado	Bif_ado	MF00024	MF0009	Phenylalanine biosynthesis (chorismate to phenylalanine)	melibiose degradation	-0.6589	0.0819	0.0706	FALSE	0
Bif_ado-MF0028-aspartate degradation I	Bif_ado-MF0092-lactate production	-0.5878	0.0412	Bif_ado	Bif_ado	MF0028	MF0092	aspartate degradation I	lactate production	-0.5081	0.0172	0.0797	FALSE	0
Bif_ado-MF0045-cysteine degradation II	Bif_ado-MF0092-lactate production	-0.5878	0.0412	Bif_ado	Bif_ado	MF0045	MF0092	cysteine degradation II	lactate production	-0.5081	0.0172	0.0797	FALSE	0
Bif_ado-MF0028-aspartate degradation I	Bif_ado-MF00075-acetate to acetyl-CoA II	-0.587	0.0409	Bif_ado	Bif_ado	MF0028	MF00075	aspartate degradation I	acetate to acetyl-CoA II	-0.6106	0.0518	0.0235	FALSE	0
Bif_ado-MF0045-cysteine degradation II	Bif_ado-MF00075-acetate to acetyl-CoA II	-0.587	0.0409	Bif_ado	Bif_ado	MF0045	MF00075	cysteine degradation II	acetate to acetyl-CoA II	-0.6106	0.0518	0.0235	FALSE	0
Bif_ado-MF0074-pyruvate:formate lyase	Bif_ado-MF00570-Isoleucine biosynthesis (threonine to 2-oxobutanoate to isoleucine)	0.5861	0.0405	Bif_ado	Bif_ado	MF0074	MF00570	pyruvate:formate lyase	Isoleucine biosynthesis (threonine to 2-oxobutanoate to isoleucine)	0.5707	0.0345	0.0154	FALSE	0
Bif_ado-MGB044-Acetate synthesis II	Bif_ado-MF00570-Isoleucine biosynthesis (threonine to 2-oxobutanoate to isoleucine)	0.5861	0.0405	Bif_ado	Bif_ado	MGB044	MF00570	Acetate synthesis II	Isoleucine biosynthesis (threonine to 2-oxobutanoate to isoleucine)	0.5707	0.0345	0.0154	FALSE	0
Bif_ado-MGB045-Acetate synthesis III	Bif_ado-MF00570-Isoleucine biosynthesis (threonine to 2-oxobutanoate to isoleucine)	0.5861	0.0405	Bif_ado	Bif_ado	MGB045	MF00570	Acetate synthesis III	Isoleucine biosynthesis (threonine to 2-oxobutanoate to isoleucine)	0.5707	0.0345	0.0154	FALSE	0
Bif_ado-MF00026-Histidine biosynthesis (PRPP to histidine)	Bif_ado-MF0009-melibiose degradation	-0.5859	0.0405	Bif_ado	Bif_ado	MF00026	MF0009	Histidine biosynthesis (PRPP to histidine)	melibiose degradation	-0.6363	0.0664	0.0504	FALSE	0
Bif_ado-MF00338-Cysteine biosynthesis (homocysteine plus serine to cysteine	Bif_ado-MF0092-lactate production	-0.5857	0.0404	Bif_ado	Bif_ado	MF00338	MF0092	Cysteine biosynthesis (homocysteine plus serine to cysteine	lactate production	-0.4839	0.0128	0.1018	FALSE	0
Bif_ado-MF0043-cysteine biosynthesis/homocysteine degradation	Bif_ado-MF0092-lactate production	-0.5857	0.0404	Bif_ado	Bif_ado	MF0043	MF0092	cysteine biosynthesis/homocysteine degradation	lactate production	-0.4839	0.0128	0.1018	FALSE	0
Bif_ado-MF0068-glycolysis (pay-off phase)	Bif_ado-MF0014-arabinose degradation	0.5829	0.0392	Bif_ado	Bif_ado	MF0068	MF0014	glycolysis (pay-off phase)	arabinose degradation	0.6111	0.0521	0.0281	FALSE	0
Bif_ado-MF0074-pyruvate:formate lyase	Bif_ado-MF00075-acetate to acetyl-CoA II	0.5823	0.039	Bif_ado	Bif_ado	MF0074	MF00075	pyruvate:formate lyase	acetate to acetyl-CoA II	0.4172	0.0053	0.1651	FALSE	0
Bif_ado-MGB044-Acetate synthesis II	Bif_ado-MF00075-acetate to acetyl-CoA II	0.5823	0.039	Bif_ado	Bif_ado	MGB044	MF00075	Acetate synthesis II	acetate to acetyl-CoA II	0.4172	0.0053	0.1651	FALSE	0
Bif_ado-MGB045-Acetate synthesis III	Bif_ado-MF00075-acetate to acetyl-CoA II	0.5823	0.039	Bif_ado	Bif_ado	MGB045	MF00075	Acetate synthesis III	acetate to acetyl-CoA II	0.4172	0.0053	0.1651	FALSE	0
Bif_ado-MF00019-Valine or isoleucine biosynthesis (pyruvate to valine or 2-oxobutanoate to isoleucine)	Bif_ado-MF0090-ethanol production I	0.5821	0.0389	Bif_ado	Bif_ado	MF00019	MF0090	Valine or isoleucine biosynthesis (pyruvate to valine or 2-oxobutanoate to isoleucine)	ethanol production I	0.6185	0.056	0.0365	FALSE	0
Bif_ado-MF00019-Valine or isoleucine biosynthesis (pyruvate to valine or 2-oxobutanoate to isoleucine)	Bif_ado-MF0091-ethanol production II	0.5821	0.0389	Bif_ado	Bif_ado	MF00019	MF0091	Valine or isoleucine biosynthesis (pyruvate to valine or 2-oxobutanoate to isoleucine)	ethanol production II	0.6185	0.056	0.0365	FALSE	0
Bif_ado-MF0020-ribose degradation	Bif_ado-MF00570-Isoleucine biosynthesis (threonine to 2-oxobutanoate to isoleucine)	0.581	0.0385	Bif_ado	Bif_ado	MF0020	MF00570	ribose degradation	Isoleucine biosynthesis (threonine to 2-oxobutanoate to isoleucine)	0.6075	0.0502	0.0264	FALSE	0
Bif_ado-MF0067-glycolysis (preparatory phase)	Bif_ado-MF0014-arabinose degradation	0.5805	0.0383	Bif_ado	Bif_ado	MF0067	MF0014	glycolysis (preparatory phase)	arabinose degradation	0.4734	0.0112	0.1071	FALSE	0
Bif_ado-MF0010-sucrose degradation I	Bif_ado-MF00075-acetate to acetyl-CoA II	0.5782	0.0374	Bif_ado	Bif_ado	MF0010	MF00075	sucrose degradation I	acetate to acetyl-CoA II	0.5297	0.0221	0.0485	FALSE	0
Bif_ado-MF0026-tyrosine degradation I	Bif_ado-MF00015-Proline biosynthesis (glutamate to proline)	0.5773	0.037	Bif_ado	Bif_ado	MF0026	MF00015	tyrosine degradation I	Proline biosynthesis (glutamate to proline)	0.5997	0.0465	0.0225	FALSE	0
Bif_ado-MF0074-pyruvate:formate lyase	Bif_ado-MF00018-Threonine biosynthesis (aspartate to homoserine to threonine)	0.5762	0.0366	Bif_ado	Bif_ado	MF0074	MF00018	pyruvate:formate lyase	Threonine biosynthesis (aspartate to homoserine to threonine)	0.5272	0.0215	0.049	FALSE	0
Bif_ado-MGB044-Acetate synthesis II	Bif_ado-MF00018-Threonine biosynthesis (aspartate to homoserine to threonine)	0.5762	0.0366	Bif_ado	Bif_ado	MGB044	MF00018	Acetate synthesis II	Threonine biosynthesis (aspartate to homoserine to threonine)	0.5272	0.0215	0.049	FALSE	0
Bif_ado-MGB045-Acetate synthesis III	Bif_ado-MF00018-Threonine biosynthesis (aspartate to homoserine to threonine)	0.5762	0.0366	Bif_ado	Bif_ado	MGB045	MF00018	Acetate synthesis III	Threonine biosynthesis (aspartate to homoserine to threonine)	0.5272	0.0215	0.049	FALSE	0
Bif_ado-MF0068-glycolysis (pay-off phase)	Bif_ado-MF0054-arginine degradation IV	-0.5761	0.0366	Bif_ado	Bif_ado	MF0068	MF0054	glycolysis (pay-off phase)	arginine degradation IV	-0.5985	0.0459	0.0224	FALSE	0
Bif_ado-MF0065-Bifidobacterium shunt	Bif_ado-MF00570-Isoleucine biosynthesis (threonine to 2-oxobutanoate to isoleucine)	0.5744	0.0359	Bif_ado	Bif_ado	MF0065	MF00570	Bifidobacterium shunt	Isoleucine biosynthesis (threonine to 2-oxobutanoate to isoleucine)	0.6366	0.0665	0.0622	FALSE	0
Bif_ado-MF00024-Phenylalanine biosynthesis (chorismate to phenylalanine)	Bif_ado-MF0078-lactaldehyde degradation	-0.5723	0.0351	Bif_ado	Bif_ado	MF00024	MF0078	Phenylalanine biosynthesis (chorismate to phenylalanine)	lactaldehyde degradation	-0.6072	0.0501	0.035	FALSE	0
Bif_ado-MF0028-aspartate degradation I	Bif_ado-MF0047-glutamine degradation II	0.5689	0.0339	Bif_ado	Bif_ado	MF0028	MF0047	aspartate degradation I	glutamine degradation II	0.478	0.0119	0.0909	FALSE	0
Bif_ado-MF0047-glutamine degradation II	Bif_ado-MF0045-cysteine degradation II	0.5689	0.0339	Bif_ado	Bif_ado	MF0047	MF0045	glutamine degradation II	cysteine degradation II	0.478	0.0119	0.0909	FALSE	0
Bif_ado-MF0065-Bifidobacterium shunt	Bif_ado-MF00527-Lysine biosynthesis (DAP aminotransferase pathway/ aspartate to lysine)	0.5685	0.0338	Bif_ado	Bif_ado	MF0065	MF00527	Bifidobacterium shunt	Lysine biosynthesis (DAP aminotransferase pathway/ aspartate to lysine)	0.6407	0.0692	0.0722	FALSE	0
Bif_ado-MF0065-Bifidobacterium shunt	Bif_ado-MF00525-Lysine biosynthesis (acetyl-DAP pathway/ aspartate to lysine)	0.5685	0.0338	Bif_ado	Bif_ado	MF0065	MF00525	Bifidobacterium shunt	Lysine biosynthesis (acetyl-DAP pathway/ aspartate to lysine)	0.6407	0.0692	0.0722	FALSE	0
Bif_ado-MF0028-aspartate degradation I	Bif_ado-MF00026-Histidine biosynthesis (PRPP to histidine)	0.5677	0.0335	Bif_ado	Bif_ado	MF0028	MF00026	aspartate degradation I	Histidine biosynthesis (PRPP to histidine)	0.5882	0.0414	0.0204	FALSE	0
Bif_ado-MF00026-Histidine biosynthesis (PRPP to histidine)	Bif_ado-MF0045-cysteine degradation II	0.5677	0.0335	Bif_ado	Bif_ado	MF00026	MF0045	Histidine biosynthesis (PRPP to histidine)	cysteine degradation II	0.5882	0.0414	0.0204	FALSE	0
Bif_ado-MF0020-ribose degradation	Bif_ado-MF00025-Tyrosine biosynthesis (chorismate to tyrosine)	-0.5673	0.0333	Bif_ado	Bif_ado	MF0020	MF00025	ribose degradation	Tyrosine biosynthesis (chorismate to tyrosine)	-0.5369	0.024	0.0304	FALSE	0
Bif_ado-MF0067-glycolysis (preparatory phase)	Bif_ado-MF00019-Valine or isoleucine biosynthesis (pyruvate to valine or 2-oxobutanoate to isoleucine)	-0.5663	0.033	Bif_ado	Bif_ado	MF0067	MF00019	glycolysis (preparatory phase)	Valine or isoleucine biosynthesis (pyruvate to valine or 2-oxobutanoate to isoleucine)	-0.4927	0.0143	0.0736	FALSE	0
Bif_ado-MF00026-Histidine biosynthesis (PRPP to histidine)	Bif_ado-MF0078-lactaldehyde degradation	-0.566	0.0329	Bif_ado	Bif_ado	MF00026	MF0078	Histidine biosynthesis (PRPP to histidine)	lactaldehyde degradation	-0.5601	0.0309	0.0059	FALSE	0
Bif_ado-MF00338-Cysteine biosynthesis (homocysteine plus serine to cysteine	Bif_ado-MF0005-starch degradation	0.5652	0.0326	Bif_ado	Bif_ado	MF00338	MF0005	Cysteine biosynthesis (homocysteine plus serine to cysteine	starch degradation	0.4646	0.0101	0.1006	FALSE	0
Bif_ado-MF0005-starch degradation	Bif_ado-MF0043-cysteine biosynthesis/homocysteine degradation	0.5652	0.0326	Bif_ado	Bif_ado	MF0005	MF0043	starch degradation	cysteine biosynthesis/homocysteine degradation	0.4646	0.0101	0.1006	FALSE	0
Bif_ado-MF00526-Lysine biosynthesis (DAP dehydrogenase pathway/ aspartate to lysine)	Bif_ado-MF00018-Threonine biosynthesis (aspartate to homoserine to threonine)	0.5633	0.0319	Bif_ado	Bif_ado	MF00526	MF00018	Lysine biosynthesis (DAP dehydrogenase pathway/ aspartate to lysine)	Threonine biosynthesis (aspartate to homoserine to threonine)	0.5977	0.0456	0.0344	FALSE	0.266667
Bif_ado-MF00016-Lysine biosynthesis (succinyl-DAP pathway/aspartate to lysine)	Bif_ado-MF00570-Isoleucine biosynthesis (threonine to 2-oxobutanoate to isoleucine)	0.5616	0.0314	Bif_ado	Bif_ado	MF00016	MF00570	Lysine biosynthesis (succinyl-DAP pathway/aspartate to lysine)	Isoleucine biosynthesis (threonine to 2-oxobutanoate to isoleucine)	0.4703	0.0108	0.0914	FALSE	0
Bif_ado-MF0047-glutamine degradation II	Bif_ado-MF0090-ethanol production I	0.5608	0.0311	Bif_ado	Bif_ado	MF0047	MF0090	glutamine degradation II	ethanol production I	0.599	0.0462	0.0381	FALSE	0
Bif_ado-MF0047-glutamine degradation II	Bif_ado-MF0091-ethanol production II	0.5608	0.0311	Bif_ado	Bif_ado	MF0047	MF0091	glutamine degradation II	ethanol production II	0.599	0.0462	0.0381	FALSE	0
Bif_ado-MF0001-arabinoxylan degradation	Bif_ado-MF0090-ethanol production I	0.5602	0.0309	Bif_ado	Bif_ado	MF0001	MF0090	arabinoxylan degradation	ethanol production I	0.5946	0.0442	0.0344	FALSE	0
Bif_ado-MF0001-arabinoxylan degradation	Bif_ado-MF0091-ethanol production II	0.5602	0.0309	Bif_ado	Bif_ado	MF0001	MF0091	arabinoxylan degradation	ethanol production II	0.5946	0.0442	0.0344	FALSE	0
Bif_ado-MF00527-Lysine biosynthesis (DAP aminotransferase pathway/ aspartate to lysine)	Bif_ado-MF0090-ethanol production I	0.5601	0.0309	Bif_ado	Bif_ado	MF00527	MF0090	Lysine biosynthesis (DAP aminotransferase pathway/ aspartate to lysine)	ethanol production I	0.5781	0.0373	0.0181	FALSE	0
Bif_ado-MF00527-Lysine biosynthesis (DAP aminotransferase pathway/ aspartate to lysine)	Bif_ado-MF0091-ethanol production II	0.5601	0.0309	Bif_ado	Bif_ado	MF00527	MF0091	Lysine biosynthesis (DAP aminotransferase pathway/ aspartate to lysine)	ethanol production II	0.5781	0.0373	0.0181	FALSE	0
Bif_ado-MF00525-Lysine biosynthesis (acetyl-DAP pathway/ aspartate to lysine)	Bif_ado-MF0090-ethanol production I	0.5601	0.0309	Bif_ado	Bif_ado	MF00525	MF0090	Lysine biosynthesis (acetyl-DAP pathway/ aspartate to lysine)	ethanol production I	0.5781	0.0373	0.0181	FALSE	0
Bif_ado-MF00525-Lysine biosynthesis (acetyl-DAP pathway/ aspartate to lysine)	Bif_ado-MF0091-ethanol production II	0.5601	0.0309	Bif_ado	Bif_ado	MF00525	MF0091	Lysine biosynthesis (acetyl-DAP pathway/ aspartate to lysine)	ethanol production II	0.5781	0.0373	0.0181	FALSE	0
Bif_ado-MF0002-fructan degradation (curated, FOS)	Bif_ado-MF0017-galactose degradation	0.5587	0.0304	Bif_ado	Bif_ado	MF0002	MF0017	fructan degradation (curated, FOS)	galactose degradation	0.513	0.0182	0.0457	FALSE	0
Bif_ado-MF0096-succinate production	Bif_ado-MF0009-melibiose degradation	0.5585	0.0304	Bif_ado	Bif_ado	MF0096	MF0009	succinate production	melibiose degradation	0.5727	0.0353	0.0142	FALSE	0
Bif_ado-MF00026-Histidine biosynthesis (PRPP to histidine)	Bif_ado-MF00075-acetate to acetyl-CoA II	-0.5579	0.0301	Bif_ado	Bif_ado	MF00026	MF00075	Histidine biosynthesis (PRPP to histidine)	acetate to acetyl-CoA II	-0.5565	0.0297	0.0014	FALSE	0
Bif_ado-MF00845-Arginine biosynthesis (glutamate to acetylcitrulline to arginine)	Bif_ado-MF00019-Valine or isoleucine biosynthesis (pyruvate to valine or 2-oxobutanoate to isoleucine)	0.5565	0.0297	Bif_ado	Bif_ado	MF00845	MF00019	Arginine biosynthesis (glutamate to acetylcitrulline to arginine)	Valine or isoleucine biosynthesis (pyruvate to valine or 2-oxobutanoate to isoleucine)	0.6546	0.0787	0.098	FALSE	0
Bif_ado-MF0092-lactate production	Bif_ado-MF0014-arabinose degradation	0.5561	0.0296	Bif_ado	Bif_ado	MF0092	MF0014	lactate production	arabinose degradation	0.619	0.0563	0.063	FALSE	0
Bif_ado-MF0096-succinate production	Bif_ado-MF0090-ethanol production I	0.5559	0.0295	Bif_ado	Bif_ado	MF0096	MF0090	succinate production	ethanol production I	0.442	0.0075	0.1139	FALSE	0
Bif_ado-MF0096-succinate production	Bif_ado-MF0091-ethanol production II	0.5559	0.0295	Bif_ado	Bif_ado	MF0096	MF0091	succinate production	ethanol production II	0.442	0.0075	0.1139	FALSE	0
Bif_ado-MF0067-glycolysis (preparatory phase)	Bif_ado-MF00017-Methionine biosynthesis (apartate to homoserine to methionine)	-0.5556	0.0294	Bif_ado	Bif_ado	MF0067	MF00017	glycolysis (preparatory phase)	Methionine biosynthesis (apartate to homoserine to methionine)	-0.3876	0.0034	0.168	FALSE	0
Bif_ado-MF0067-glycolysis (preparatory phase)	Bif_ado-MF0002-fructan degradation (curated, FOS)	0.5553	0.0293	Bif_ado	Bif_ado	MF0067	MF0002	glycolysis (preparatory phase)	fructan degradation (curated, FOS)	0.584	0.0397	0.0287	FALSE	0
Bif_ado-MF0048-serine degradation	Bif_ado-MF00075-acetate to acetyl-CoA II	-0.5535	0.0288	Bif_ado	Bif_ado	MF0048	MF00075	serine degradation	acetate to acetyl-CoA II	-0.5717	0.0349	0.0182	FALSE	0
Bif_ado-MF0074-pyruvate:formate lyase	Bif_ado-MF00527-Lysine biosynthesis (DAP aminotransferase pathway/ aspartate to lysine)	0.5534	0.0287	Bif_ado	Bif_ado	MF0074	MF00527	pyruvate:formate lyase	Lysine biosynthesis (DAP aminotransferase pathway/ aspartate to lysine)	0.5436	0.0258	0.0097	FALSE	0
Bif_ado-MF0074-pyruvate:formate lyase	Bif_ado-MF00525-Lysine biosynthesis (acetyl-DAP pathway/ aspartate to lysine)	0.5534	0.0287	Bif_ado	Bif_ado	MF0074	MF00525	pyruvate:formate lyase	Lysine biosynthesis (acetyl-DAP pathway/ aspartate to lysine)	0.5436	0.0258	0.0097	FALSE	0
Bif_ado-MGB044-Acetate synthesis II	Bif_ado-MF00527-Lysine biosynthesis (DAP aminotransferase pathway/ aspartate to lysine)	0.5534	0.0287	Bif_ado	Bif_ado	MGB044	MF00527	Acetate synthesis II	Lysine biosynthesis (DAP aminotransferase pathway/ aspartate to lysine)	0.5436	0.0258	0.0097	FALSE	0
Bif_ado-MGB044-Acetate synthesis II	Bif_ado-MF00525-Lysine biosynthesis (acetyl-DAP pathway/ aspartate to lysine)	0.5534	0.0287	Bif_ado	Bif_ado	MGB044	MF00525	Acetate synthesis II	Lysine biosynthesis (acetyl-DAP pathway/ aspartate to lysine)	0.5436	0.0258	0.0097	FALSE	0
Bif_ado-MGB045-Acetate synthesis III	Bif_ado-MF00527-Lysine biosynthesis (DAP aminotransferase pathway/ aspartate to lysine)	0.5534	0.0287	Bif_ado	Bif_ado	MGB045	MF00527	Acetate synthesis III	Lysine biosynthesis (DAP aminotransferase pathway/ aspartate to lysine)	0.5436	0.0258	0.0097	FALSE	0
Bif_ado-MGB045-Acetate synthesis III	Bif_ado-MF00525-Lysine biosynthesis (acetyl-DAP pathway/ aspartate to lysine)	0.5534	0.0287	Bif_ado	Bif_ado	MGB045	MF00525	Acetate synthesis III	Lysine biosynthesis (acetyl-DAP pathway/ aspartate to lysine)	0.5436	0.0258	0.0097	FALSE	0
Bif_ado-MF0068-glycolysis (pay-off phase)	Bif_ado-MF00018-Threonine biosynthesis (aspartate to homoserine to threonine)	0.5521	0.0283	Bif_ado	Bif_ado	MF0068	MF00018	glycolysis (pay-off phase)	Threonine biosynthesis (aspartate to homoserine to threonine)	0.4172	0.0053	0.1349	FALSE	0
Bif_ado-MF0105-cellobiose degradation I (curated)	Bif_ado-MF0026-tyrosine degradation I	-0.5505	0.0278	Bif_ado	Bif_ado	MF0105	MF0026	cellobiose degradation I (curated)	tyrosine degradation I	-0.61	0.0515	0.0596	FALSE	0
Bif_ado-MF0092-lactate production	Bif_ado-MF0054-arginine degradation IV	-0.55	0.0277	Bif_ado	Bif_ado	MF0092	MF0054	lactate production	arginine degradation IV	-0.558	0.0302	0.0081	FALSE	0
Bif_ado-MF0013-allose degradation	Bif_ado-MF00075-acetate to acetyl-CoA II	0.5499	0.0276	Bif_ado	Bif_ado	MF0013	MF00075	allose degradation	acetate to acetyl-CoA II	0.4973	0.0151	0.0526	FALSE	0
Bif_ado-MF0103-mucin degradation	Bif_ado-MF00016-Lysine biosynthesis (succinyl-DAP pathway/aspartate to lysine)	-0.5494	0.0275	Bif_ado	Bif_ado	MF0103	MF00016	mucin degradation	Lysine biosynthesis (succinyl-DAP pathway/aspartate to lysine)	-0.5071	0.017	0.0423	FALSE	0
Bif_ado-MF00015-Proline biosynthesis (glutamate to proline)	Bif_ado-MF0001-arabinoxylan degradation	0.5488	0.0273	Bif_ado	Bif_ado	MF00015	MF0001	Proline biosynthesis (glutamate to proline)	arabinoxylan degradation	0.4667	0.0103	0.0822	FALSE	0
Bif_ado-MF0048-serine degradation	Bif_ado-MF0011-sucrose degradation II	-0.5472	0.0268	Bif_ado	Bif_ado	MF0048	MF0011	serine degradation	sucrose degradation II	-0.5526	0.0285	0.0054	FALSE	0
Bif_ado-MF0067-glycolysis (preparatory phase)	Bif_ado-MF0011-sucrose degradation II	0.5461	0.0265	Bif_ado	Bif_ado	MF0067	MF0011	glycolysis (preparatory phase)	sucrose degradation II	0.4525	0.0086	0.0936	FALSE	0
Bif_ado-MF0074-pyruvate:formate lyase	Bif_ado-MF0005-starch degradation	-0.5446	0.0261	Bif_ado	Bif_ado	MF0074	MF0005	pyruvate:formate lyase	starch degradation	-0.4919	0.0142	0.0527	FALSE	0
Bif_ado-MGB044-Acetate synthesis II	Bif_ado-MF0005-starch degradation	-0.5446	0.0261	Bif_ado	Bif_ado	MGB044	MF0005	Acetate synthesis II	starch degradation	-0.4919	0.0142	0.0527	FALSE	0
Bif_ado-MGB045-Acetate synthesis III	Bif_ado-MF0005-starch degradation	-0.5446	0.0261	Bif_ado	Bif_ado	MGB045	MF0005	Acetate synthesis III	starch degradation	-0.4919	0.0142	0.0527	FALSE	0
Bif_ado-MF0065-Bifidobacterium shunt	Bif_ado-MF0017-galactose degradation	0.5439	0.0259	Bif_ado	Bif_ado	MF0065	MF0017	Bifidobacterium shunt	galactose degradation	0.4659	0.0102	0.078	FALSE	0
Bif_ado-MF0020-ribose degradation	Bif_ado-MF0010-sucrose degradation I	-0.5436	0.0258	Bif_ado	Bif_ado	MF0020	MF0010	ribose degradation	sucrose degradation I	-0.5516	0.0282	0.008	FALSE	0
Bif_ado-MF0065-Bifidobacterium shunt	Bif_ado-MF00019-Valine or isoleucine biosynthesis (pyruvate to valine or 2-oxobutanoate to isoleucine)	0.5436	0.0258	Bif_ado	Bif_ado	MF0065	MF00019	Bifidobacterium shunt	Valine or isoleucine biosynthesis (pyruvate to valine or 2-oxobutanoate to isoleucine)	0.6139	0.0535	0.0703	FALSE	0
Bif_ado-MF0065-Bifidobacterium shunt	Bif_ado-MF0092-lactate production	0.5434	0.0257	Bif_ado	Bif_ado	MF0065	MF0092	Bifidobacterium shunt	lactate production	0.2479	0.0002	0.2955	FALSE	0
Bif_ado-MF0096-succinate production	Bif_ado-MF0011-sucrose degradation II	0.5434	0.0257	Bif_ado	Bif_ado	MF0096	MF0011	succinate production	sucrose degradation II	0.4893	0.0137	0.054	FALSE	0
Bif_ado-MF00018-Threonine biosynthesis (aspartate to homoserine to threonine)	Bif_ado-MF00338-Cysteine biosynthesis (homocysteine plus serine to cysteine	-0.5394	0.0246	Bif_ado	Bif_ado	MF00018	MF00338	Threonine biosynthesis (aspartate to homoserine to threonine)	Cysteine biosynthesis (homocysteine plus serine to cysteine	-0.5472	0.0269	0.0079	FALSE	0
Bif_ado-MF00018-Threonine biosynthesis (aspartate to homoserine to threonine)	Bif_ado-MF0043-cysteine biosynthesis/homocysteine degradation	-0.5394	0.0246	Bif_ado	Bif_ado	MF00018	MF0043	Threonine biosynthesis (aspartate to homoserine to threonine)	cysteine biosynthesis/homocysteine degradation	-0.5472	0.0269	0.0079	FALSE	0
Bif_ado-MF0048-serine degradation	Bif_ado-MF0013-allose degradation	-0.5373	0.0241	Bif_ado	Bif_ado	MF0048	MF0013	serine degradation	allose degradation	-0.5835	0.0395	0.0462	FALSE	0
Bif_ado-MF0071-pentose phosphate pathway (non-oxidative branch)	Bif_ado-MF0048-serine degradation	-0.5373	0.0241	Bif_ado	Bif_ado	MF0071	MF0048	pentose phosphate pathway (non-oxidative branch)	serine degradation	-0.5163	0.019	0.0209	FALSE	0
Bif_ado-MF0103-mucin degradation	Bif_ado-MF00019-Valine or isoleucine biosynthesis (pyruvate to valine or 2-oxobutanoate to isoleucine)	-0.5367	0.0239	Bif_ado	Bif_ado	MF0103	MF00019	mucin degradation	Valine or isoleucine biosynthesis (pyruvate to valine or 2-oxobutanoate to isoleucine)	-0.4347	0.0068	0.102	FALSE	0
Bif_ado-MF00844-Arginine biosynthesis (ornithine to arginine)	Bif_ado-MF0017-galactose degradation	-0.5367	0.0239	Bif_ado	Bif_ado	MF00844	MF0017	Arginine biosynthesis (ornithine to arginine)	galactose degradation	-0.54	0.0248	0.0033	FALSE	0
Bif_ado-MF0071-pentose phosphate pathway (non-oxidative branch)	Bif_ado-MF00338-Cysteine biosynthesis (homocysteine plus serine to cysteine	-0.5366	0.0239	Bif_ado	Bif_ado	MF0071	MF00338	pentose phosphate pathway (non-oxidative branch)	Cysteine biosynthesis (homocysteine plus serine to cysteine	-0.4849	0.013	0.0517	FALSE	0
Bif_ado-MF0071-pentose phosphate pathway (non-oxidative branch)	Bif_ado-MF0043-cysteine biosynthesis/homocysteine degradation	-0.5366	0.0239	Bif_ado	Bif_ado	MF0071	MF0043	pentose phosphate pathway (non-oxidative branch)	cysteine biosynthesis/homocysteine degradation	-0.4849	0.013	0.0517	FALSE	0
Bif_ado-MF0078-lactaldehyde degradation	Bif_ado-MF0044-cysteine degradation I	-0.5358	0.0237	Bif_ado	Bif_ado	MF0078	MF0044	lactaldehyde degradation	cysteine degradation I	-0.5308	0.0224	0.005	FALSE	0
Bif_ado-MF0105-cellobiose degradation I (curated)	Bif_ado-MF0078-lactaldehyde degradation	0.5342	0.0233	Bif_ado	Bif_ado	MF0105	MF0078	cellobiose degradation I (curated)	lactaldehyde degradation	0.5686	0.0338	0.0344	FALSE	0
Bif_ado-MF00026-Histidine biosynthesis (PRPP to histidine)	Bif_ado-MF0010-sucrose degradation I	-0.5327	0.0228	Bif_ado	Bif_ado	MF00026	MF0010	Histidine biosynthesis (PRPP to histidine)	sucrose degradation I	-0.5544	0.029	0.0217	FALSE	0
Bif_ado-MF00019-Valine or isoleucine biosynthesis (pyruvate to valine or 2-oxobutanoate to isoleucine)	Bif_ado-MF0047-glutamine degradation II	0.5324	0.0228	Bif_ado	Bif_ado	MF00019	MF0047	Valine or isoleucine biosynthesis (pyruvate to valine or 2-oxobutanoate to isoleucine)	glutamine degradation II	0.4909	0.014	0.0415	FALSE	0
Bif_ado-MF0096-succinate production	Bif_ado-MF0010-sucrose degradation I	0.5323	0.0228	Bif_ado	Bif_ado	MF0096	MF0010	succinate production	sucrose degradation I	0.4824	0.0126	0.05	FALSE	0
Bif_ado-MF0071-pentose phosphate pathway (non-oxidative branch)	Bif_ado-MF0092-lactate production	0.5307	0.0223	Bif_ado	Bif_ado	MF0071	MF0092	pentose phosphate pathway (non-oxidative branch)	lactate production	0.3797	0.003	0.151	FALSE	0
Bif_ado-MF00526-Lysine biosynthesis (DAP dehydrogenase pathway/ aspartate to lysine)	Bif_ado-MF0096-succinate production	0.5304	0.0223	Bif_ado	Bif_ado	MF00526	MF0096	Lysine biosynthesis (DAP dehydrogenase pathway/ aspartate to lysine)	succinate production	0.4386	0.0071	0.0918	FALSE	0
Bif_ado-MF00017-Methionine biosynthesis (apartate to homoserine to methionine)	Bif_ado-MF00570-Isoleucine biosynthesis (threonine to 2-oxobutanoate to isoleucine)	0.5285	0.0218	Bif_ado	Bif_ado	MF00017	MF00570	Methionine biosynthesis (apartate to homoserine to methionine)	Isoleucine biosynthesis (threonine to 2-oxobutanoate to isoleucine)	0.4054	0.0044	0.1231	FALSE	0
Bif_ado-MF00338-Cysteine biosynthesis (homocysteine plus serine to cysteine	Bif_ado-MF0002-fructan degradation (curated, FOS)	-0.5281	0.0217	Bif_ado	Bif_ado	MF00338	MF0002	Cysteine biosynthesis (homocysteine plus serine to cysteine	fructan degradation (curated, FOS)	-0.4898	0.0138	0.0383	FALSE	0
Bif_ado-MF0002-fructan degradation (curated, FOS)	Bif_ado-MF0043-cysteine biosynthesis/homocysteine degradation	-0.5281	0.0217	Bif_ado	Bif_ado	MF0002	MF0043	fructan degradation (curated, FOS)	cysteine biosynthesis/homocysteine degradation	-0.4898	0.0138	0.0383	FALSE	0
Bif_ado-MF00017-Methionine biosynthesis (apartate to homoserine to methionine)	Bif_ado-MF0011-sucrose degradation II	-0.5279	0.0216	Bif_ado	Bif_ado	MF00017	MF0011	Methionine biosynthesis (apartate to homoserine to methionine)	sucrose degradation II	-0.4692	0.0107	0.0586	FALSE	0
Bif_ado-MF00026-Histidine biosynthesis (PRPP to histidine)	Bif_ado-MF00016-Lysine biosynthesis (succinyl-DAP pathway/aspartate to lysine)	0.5262	0.0212	Bif_ado	Bif_ado	MF00026	MF00016	Histidine biosynthesis (PRPP to histidine)	Lysine biosynthesis (succinyl-DAP pathway/aspartate to lysine)	0.5387	0.0244	0.0126	FALSE	0
Bif_ado-MF0002-fructan degradation (curated, FOS)	Bif_ado-MF0092-lactate production	0.5249	0.0209	Bif_ado	Bif_ado	MF0002	MF0092	fructan degradation (curated, FOS)	lactate production	0.383	0.0032	0.1419	FALSE	0
Bif_ado-MF0005-starch degradation	Bif_ado-MF0010-sucrose degradation I	-0.5188	0.0195	Bif_ado	Bif_ado	MF0005	MF0010	starch degradation	sucrose degradation I	-0.4698	0.0107	0.0491	FALSE	0
Bif_ado-MF0068-glycolysis (pay-off phase)	Bif_ado-MF0005-starch degradation	-0.5181	0.0193	Bif_ado	Bif_ado	MF0068	MF0005	glycolysis (pay-off phase)	starch degradation	-0.4746	0.0114	0.0434	FALSE	0
Bif_ado-MF0067-glycolysis (preparatory phase)	Bif_ado-MF00015-Proline biosynthesis (glutamate to proline)	-0.5179	0.0193	Bif_ado	Bif_ado	MF0067	MF00015	glycolysis (preparatory phase)	Proline biosynthesis (glutamate to proline)	-0.5488	0.0273	0.0309	FALSE	0
Bif_ado-MF0044-cysteine degradation I	Bif_ado-MF0054-arginine degradation IV	0.5173	0.0192	Bif_ado	Bif_ado	MF0044	MF0054	cysteine degradation I	arginine degradation IV	0.5122	0.0181	0.0051	FALSE	0
Bif_ado-MF0011-sucrose degradation II	Bif_ado-MF00075-acetate to acetyl-CoA II	0.5168	0.019	Bif_ado	Bif_ado	MF0011	MF00075	sucrose degradation II	acetate to acetyl-CoA II	0.4883	0.0136	0.0285	FALSE	0
Bif_ado-MF00026-Histidine biosynthesis (PRPP to histidine)	Bif_ado-MF0071-pentose phosphate pathway (non-oxidative branch)	-0.5163	0.0189	Bif_ado	Bif_ado	MF00026	MF0071	Histidine biosynthesis (PRPP to histidine)	pentose phosphate pathway (non-oxidative branch)	-0.5089	0.0174	0.0074	FALSE	0
Bif_ado-MF0105-cellobiose degradation I (curated)	Bif_ado-MF00026-Histidine biosynthesis (PRPP to histidine)	-0.5156	0.0188	Bif_ado	Bif_ado	MF0105	MF00026	cellobiose degradation I (curated)	Histidine biosynthesis (PRPP to histidine)	-0.6371	0.0669	0.1214	FALSE	0
Bif_ado-MF0065-Bifidobacterium shunt	Bif_ado-MF0049-threonine degradation I	0.5152	0.0187	Bif_ado	Bif_ado	MF0065	MF0049	Bifidobacterium shunt	threonine degradation I	0.3794	0.003	0.1358	FALSE	0
Bif_ado-MF0067-glycolysis (preparatory phase)	Bif_ado-MF0047-glutamine degradation II	-0.5151	0.0187	Bif_ado	Bif_ado	MF0067	MF0047	glycolysis (preparatory phase)	glutamine degradation II	-0.4129	0.005	0.1023	FALSE	0
Bif_ado-MF0001-arabinoxylan degradation	Bif_ado-MF0054-arginine degradation IV	0.5139	0.0184	Bif_ado	Bif_ado	MF0001	MF0054	arabinoxylan degradation	arginine degradation IV	0.4427	0.0075	0.0712	FALSE	0
Bif_ado-MF0105-cellobiose degradation I (curated)	Bif_ado-MF0070-pentose phosphate pathway (oxidative phase)	-0.5128	0.0182	Bif_ado	Bif_ado	MF0105	MF0070	cellobiose degradation I (curated)	pentose phosphate pathway (oxidative phase)	-0.5143	0.0185	0.0014	FALSE	0
Bif_ado-MF0078-lactaldehyde degradation	Bif_ado-MF00075-acetate to acetyl-CoA II	0.5125	0.0181	Bif_ado	Bif_ado	MF0078	MF00075	lactaldehyde degradation	acetate to acetyl-CoA II	0.3861	0.0033	0.1264	FALSE	0
Bif_ado-MF00018-Threonine biosynthesis (aspartate to homoserine to threonine)	Bif_ado-MF0005-starch degradation	-0.5124	0.0181	Bif_ado	Bif_ado	MF00018	MF0005	Threonine biosynthesis (aspartate to homoserine to threonine)	starch degradation	-0.3954	0.0038	0.1171	FALSE	0
Bif_ado-MF0074-pyruvate:formate lyase	Bif_ado-MF0006-lactose degradation	-0.5124	0.0181	Bif_ado	Bif_ado	MF0074	MF0006	pyruvate:formate lyase	lactose degradation	-0.4685	0.0106	0.044	FALSE	0
Bif_ado-MGB044-Acetate synthesis II	Bif_ado-MF0006-lactose degradation	-0.5124	0.0181	Bif_ado	Bif_ado	MGB044	MF0006	Acetate synthesis II	lactose degradation	-0.4685	0.0106	0.044	FALSE	0
Bif_ado-MGB045-Acetate synthesis III	Bif_ado-MF0006-lactose degradation	-0.5124	0.0181	Bif_ado	Bif_ado	MGB045	MF0006	Acetate synthesis III	lactose degradation	-0.4685	0.0106	0.044	FALSE	0
Bif_ado-MF00527-Lysine biosynthesis (DAP aminotransferase pathway/ aspartate to lysine)	Bif_ado-MF0001-arabinoxylan degradation	0.5123	0.0181	Bif_ado	Bif_ado	MF00527	MF0001	Lysine biosynthesis (DAP aminotransferase pathway/ aspartate to lysine)	arabinoxylan degradation	0.5462	0.0266	0.0339	FALSE	0
Bif_ado-MF0001-arabinoxylan degradation	Bif_ado-MF00525-Lysine biosynthesis (acetyl-DAP pathway/ aspartate to lysine)	0.5123	0.0181	Bif_ado	Bif_ado	MF0001	MF00525	arabinoxylan degradation	Lysine biosynthesis (acetyl-DAP pathway/ aspartate to lysine)	0.5462	0.0266	0.0339	FALSE	0
Bif_ado-MF0028-aspartate degradation I	Bif_ado-MF00018-Threonine biosynthesis (aspartate to homoserine to threonine)	-0.5119	0.018	Bif_ado	Bif_ado	MF0028	MF00018	aspartate degradation I	Threonine biosynthesis (aspartate to homoserine to threonine)	-0.4036	0.0043	0.1083	FALSE	0
Bif_ado-MF00018-Threonine biosynthesis (aspartate to homoserine to threonine)	Bif_ado-MF0045-cysteine degradation II	-0.5119	0.018	Bif_ado	Bif_ado	MF00018	MF0045	Threonine biosynthesis (aspartate to homoserine to threonine)	cysteine degradation II	-0.4036	0.0043	0.1083	FALSE	0
Bif_ado-MF0103-mucin degradation	Bif_ado-MF00570-Isoleucine biosynthesis (threonine to 2-oxobutanoate to isoleucine)	-0.511	0.0178	Bif_ado	Bif_ado	MF0103	MF00570	mucin degradation	Isoleucine biosynthesis (threonine to 2-oxobutanoate to isoleucine)	-0.4373	0.007	0.0737	FALSE	0
Bif_ado-MF00338-Cysteine biosynthesis (homocysteine plus serine to cysteine	Bif_ado-MF0010-sucrose degradation I	-0.5106	0.0177	Bif_ado	Bif_ado	MF00338	MF0010	Cysteine biosynthesis (homocysteine plus serine to cysteine	sucrose degradation I	-0.5115	0.0179	0.0009	FALSE	0
Bif_ado-MF0043-cysteine biosynthesis/homocysteine degradation	Bif_ado-MF0010-sucrose degradation I	-0.5106	0.0177	Bif_ado	Bif_ado	MF0043	MF0010	cysteine biosynthesis/homocysteine degradation	sucrose degradation I	-0.5115	0.0179	0.0009	FALSE	0
Bif_ado-MF0067-glycolysis (preparatory phase)	Bif_ado-MF00570-Isoleucine biosynthesis (threonine to 2-oxobutanoate to isoleucine)	-0.51	0.0176	Bif_ado	Bif_ado	MF0067	MF00570	glycolysis (preparatory phase)	Isoleucine biosynthesis (threonine to 2-oxobutanoate to isoleucine)	-0.5228	0.0204	0.0128	FALSE	0
Bif_ado-MF0047-glutamine degradation II	Bif_ado-MF0010-sucrose degradation I	-0.5083	0.0172	Bif_ado	Bif_ado	MF0047	MF0010	glutamine degradation II	sucrose degradation I	-0.4432	0.0076	0.0651	FALSE	0
Bla_obe-MF0106-1,2 propnaediol production I (lactaldehyde, curated)	Bla_obe-MF0107-1,2 propnaediol production I (Hydroxyacetone, curated)	1	1	Bla_obe	Bla_obe	MF0106	MF0107	1,2 propnaediol production I (lactaldehyde, curated)	1,2 propnaediol production I (Hydroxyacetone, curated)	1	1	0	FALSE	0.428571
Bla_obe-MF0073-pyruvate:ferredoxin oxidoreductase	Bla_obe-MGB044-Acetate synthesis II	1	1	Bla_obe	Bla_obe	MF0073	MGB044	pyruvate:ferredoxin oxidoreductase	Acetate synthesis II	1	1	0	FALSE	0.714286
Bla_obe-MF0073-pyruvate:ferredoxin oxidoreductase	Bla_obe-MGB045-Acetate synthesis III	1	1	Bla_obe	Bla_obe	MF0073	MGB045	pyruvate:ferredoxin oxidoreductase	Acetate synthesis III	1	1	0	FALSE	0.714286
Bla_obe-MGB044-Acetate synthesis II	Bla_obe-MGB045-Acetate synthesis III	1	1	Bla_obe	Bla_obe	MGB044	MGB045	Acetate synthesis II	Acetate synthesis III	1	1	0	FALSE	0.75
Bla_obe-MF0050-threonine degradation II	Bla_obe-MF0090-ethanol production I	1	1	Bla_obe	Bla_obe	MF0050	MF0090	threonine degradation II	ethanol production I	1	1	0	FALSE	0.307692
Bla_obe-MF0050-threonine degradation II	Bla_obe-MF0091-ethanol production II	1	1	Bla_obe	Bla_obe	MF0050	MF0091	threonine degradation II	ethanol production II	1	1	0	FALSE	0.0769231
Bla_obe-MF0090-ethanol production I	Bla_obe-MF0091-ethanol production II	1	1	Bla_obe	Bla_obe	MF0090	MF0091	ethanol production I	ethanol production II	1	1	0	FALSE	0.545455
Bla_obe-MF0028-aspartate degradation I	Bla_obe-MF0045-cysteine degradation II	1	1	Bla_obe	Bla_obe	MF0028	MF0045	aspartate degradation I	cysteine degradation II	1	1	0	FALSE	0.75
Bla_obe-MF0065-Bifidobacterium shunt	Bla_obe-MF0071-pentose phosphate pathway (non-oxidative branch)	1	1	Bla_obe	Bla_obe	MF0065	MF0071	Bifidobacterium shunt	pentose phosphate pathway (non-oxidative branch)	1	1	0	FALSE	0.75
Bla_obe-MF00527-Lysine biosynthesis (DAP aminotransferase pathway/ aspartate to lysine)	Bla_obe-MF00016-Lysine biosynthesis (succinyl-DAP pathway/aspartate to lysine)	0.9538	0.7529	Bla_obe	Bla_obe	MF00527	MF00016	Lysine biosynthesis (DAP aminotransferase pathway/ aspartate to lysine)	Lysine biosynthesis (succinyl-DAP pathway/aspartate to lysine)	0.9534	0.7511	0.0004	FALSE	0.642857
Bla_obe-MF00019-Valine or isoleucine biosynthesis (pyruvate to valine or 2-oxobutanoate to isoleucine)	Bla_obe-MF00570-Isoleucine biosynthesis (threonine to 2-oxobutanoate to isoleucine)	0.9121	0.5757	Bla_obe	Bla_obe	MF00019	MF00570	Valine or isoleucine biosynthesis (pyruvate to valine or 2-oxobutanoate to isoleucine)	Isoleucine biosynthesis (threonine to 2-oxobutanoate to isoleucine)	0.913	0.5792	0.0009	FALSE	0.75
Bla_obe-MF00527-Lysine biosynthesis (DAP aminotransferase pathway/ aspartate to lysine)	Bla_obe-MF00525-Lysine biosynthesis (acetyl-DAP pathway/ aspartate to lysine)	0.8789	0.461	Bla_obe	Bla_obe	MF00527	MF00525	Lysine biosynthesis (DAP aminotransferase pathway/ aspartate to lysine)	Lysine biosynthesis (acetyl-DAP pathway/ aspartate to lysine)	0.8592	0.4023	0.0197	FALSE	0.461538
Bla_obe-MF00016-Lysine biosynthesis (succinyl-DAP pathway/aspartate to lysine)	Bla_obe-MF00525-Lysine biosynthesis (acetyl-DAP pathway/ aspartate to lysine)	0.8742	0.4463	Bla_obe	Bla_obe	MF00016	MF00525	Lysine biosynthesis (succinyl-DAP pathway/aspartate to lysine)	Lysine biosynthesis (acetyl-DAP pathway/ aspartate to lysine)	0.8698	0.4329	0.0044	FALSE	0.375
Bla_obe-MF00526-Lysine biosynthesis (DAP dehydrogenase pathway/ aspartate to lysine)	Bla_obe-MF00525-Lysine biosynthesis (acetyl-DAP pathway/ aspartate to lysine)	0.8716	0.4384	Bla_obe	Bla_obe	MF00526	MF00525	Lysine biosynthesis (DAP dehydrogenase pathway/ aspartate to lysine)	Lysine biosynthesis (acetyl-DAP pathway/ aspartate to lysine)	0.8672	0.4253	0.0044	FALSE	0.384615
Bla_obe-MF0067-glycolysis (preparatory phase)	Bla_obe-MF00016-Lysine biosynthesis (succinyl-DAP pathway/aspartate to lysine)	0.8638	0.4154	Bla_obe	Bla_obe	MF0067	MF00016	glycolysis (preparatory phase)	Lysine biosynthesis (succinyl-DAP pathway/aspartate to lysine)	0.8682	0.4283	0.0044	FALSE	0
Bla_obe-MF00845-Arginine biosynthesis (glutamate to acetylcitrulline to arginine)	Bla_obe-MF00844-Arginine biosynthesis (ornithine to arginine)	0.8614	0.4086	Bla_obe	Bla_obe	MF00845	MF00844	Arginine biosynthesis (glutamate to acetylcitrulline to arginine)	Arginine biosynthesis (ornithine to arginine)	0.816	0.2951	0.0454	FALSE	0.222222
Bla_obe-MF0020-ribose degradation	Bla_obe-MF0013-allose degradation	0.8597	0.4036	Bla_obe	Bla_obe	MF0020	MF0013	ribose degradation	allose degradation	0.8764	0.4533	0.0168	FALSE	0
Bla_obe-MF0067-glycolysis (preparatory phase)	Bla_obe-MF00527-Lysine biosynthesis (DAP aminotransferase pathway/ aspartate to lysine)	0.8526	0.384	Bla_obe	Bla_obe	MF0067	MF00527	glycolysis (preparatory phase)	Lysine biosynthesis (DAP aminotransferase pathway/ aspartate to lysine)	0.8726	0.4414	0.02	FALSE	0
Bla_obe-MF0106-1,2 propnaediol production I (lactaldehyde, curated)	Bla_obe-MF0055-arginine degradation V	0.846	0.3666	Bla_obe	Bla_obe	MF0106	MF0055	1,2 propnaediol production I (lactaldehyde, curated)	arginine degradation V	0.7292	0.1504	0.1168	FALSE	0
Bla_obe-MF0107-1,2 propnaediol production I (Hydroxyacetone, curated)	Bla_obe-MF0055-arginine degradation V	0.846	0.3666	Bla_obe	Bla_obe	MF0107	MF0055	1,2 propnaediol production I (Hydroxyacetone, curated)	arginine degradation V	0.7292	0.1504	0.1168	FALSE	0
Bla_obe-MF00020-Serine biosynthesis (glycerate-3P to serine)	Bla_obe-MF00019-Valine or isoleucine biosynthesis (pyruvate to valine or 2-oxobutanoate to isoleucine)	0.8301	0.3273	Bla_obe	Bla_obe	MF00020	MF00019	Serine biosynthesis (glycerate-3P to serine)	Valine or isoleucine biosynthesis (pyruvate to valine or 2-oxobutanoate to isoleucine)	0.8471	0.3695	0.017	FALSE	0
Bla_obe-MF0061-glycerol degradation II	Bla_obe-MF0011-sucrose degradation II	0.8226	0.3098	Bla_obe	Bla_obe	MF0061	MF0011	glycerol degradation II	sucrose degradation II	0.7336	0.1559	0.089	FALSE	0
Bla_obe-MF00526-Lysine biosynthesis (DAP dehydrogenase pathway/ aspartate to lysine)	Bla_obe-MF00527-Lysine biosynthesis (DAP aminotransferase pathway/ aspartate to lysine)	0.8209	0.306	Bla_obe	Bla_obe	MF00526	MF00527	Lysine biosynthesis (DAP dehydrogenase pathway/ aspartate to lysine)	Lysine biosynthesis (DAP aminotransferase pathway/ aspartate to lysine)	0.8106	0.2836	0.0104	FALSE	0.727273
Bla_obe-MF00526-Lysine biosynthesis (DAP dehydrogenase pathway/ aspartate to lysine)	Bla_obe-MF00016-Lysine biosynthesis (succinyl-DAP pathway/aspartate to lysine)	0.8195	0.3028	Bla_obe	Bla_obe	MF00526	MF00016	Lysine biosynthesis (DAP dehydrogenase pathway/ aspartate to lysine)	Lysine biosynthesis (succinyl-DAP pathway/aspartate to lysine)	0.8075	0.2772	0.012	FALSE	0.571429
Bla_obe-MF0017-galactose degradation	Bla_obe-MF0010-sucrose degradation I	0.8056	0.2733	Bla_obe	Bla_obe	MF0017	MF0010	galactose degradation	sucrose degradation I	0.8111	0.2847	0.0055	FALSE	0
Bla_obe-MF00020-Serine biosynthesis (glycerate-3P to serine)	Bla_obe-MF00570-Isoleucine biosynthesis (threonine to 2-oxobutanoate to isoleucine)	0.7975	0.2572	Bla_obe	Bla_obe	MF00020	MF00570	Serine biosynthesis (glycerate-3P to serine)	Isoleucine biosynthesis (threonine to 2-oxobutanoate to isoleucine)	0.8327	0.3333	0.0352	FALSE	0
Bla_obe-MF0102-sulfate reduction (dissimilatory)	Bla_obe-MF00021-Cysteine biosynthesis (serine to cysteine)	0.7887	0.2406	Bla_obe	Bla_obe	MF0102	MF00021	sulfate reduction (dissimilatory)	Cysteine biosynthesis (serine to cysteine)	0.8075	0.2772	0.0188	FALSE	0
Bla_obe-MF0061-glycerol degradation II	Bla_obe-MF0073-pyruvate:ferredoxin oxidoreductase	0.7839	0.232	Bla_obe	Bla_obe	MF0061	MF0073	glycerol degradation II	pyruvate:ferredoxin oxidoreductase	0.7493	0.177	0.0346	FALSE	0
Bla_obe-MF0061-glycerol degradation II	Bla_obe-MGB044-Acetate synthesis II	0.7839	0.232	Bla_obe	Bla_obe	MF0061	MGB044	glycerol degradation II	Acetate synthesis II	0.7493	0.177	0.0346	FALSE	0
Bla_obe-MF0061-glycerol degradation II	Bla_obe-MGB045-Acetate synthesis III	0.7839	0.232	Bla_obe	Bla_obe	MF0061	MGB045	glycerol degradation II	Acetate synthesis III	0.7493	0.177	0.0346	FALSE	0
Bla_obe-MF00845-Arginine biosynthesis (glutamate to acetylcitrulline to arginine)	Bla_obe-MF00018-Threonine biosynthesis (aspartate to homoserine to threonine)	0.7764	0.219	Bla_obe	Bla_obe	MF00845	MF00018	Arginine biosynthesis (glutamate to acetylcitrulline to arginine)	Threonine biosynthesis (aspartate to homoserine to threonine)	0.7472	0.1741	0.0292	FALSE	0
Bla_obe-MF0010-sucrose degradation I	Bla_obe-MF00075-acetate to acetyl-CoA II	0.7732	0.2137	Bla_obe	Bla_obe	MF0010	MF00075	sucrose degradation I	acetate to acetyl-CoA II	0.8003	0.2627	0.0271	FALSE	0
Bla_obe-MF0048-serine degradation	Bla_obe-MF00075-acetate to acetyl-CoA II	0.7667	0.2031	Bla_obe	Bla_obe	MF0048	MF00075	serine degradation	acetate to acetyl-CoA II	0.8059	0.274	0.0392	FALSE	0
Bla_obe-MF0067-glycolysis (preparatory phase)	Bla_obe-MF0019-rhamnose degradation	0.7657	0.2016	Bla_obe	Bla_obe	MF0067	MF0019	glycolysis (preparatory phase)	rhamnose degradation	0.7223	0.142	0.0434	FALSE	0.0416667
Bla_obe-MF00018-Threonine biosynthesis (aspartate to homoserine to threonine)	Bla_obe-MF00844-Arginine biosynthesis (ornithine to arginine)	0.7599	0.1925	Bla_obe	Bla_obe	MF00018	MF00844	Threonine biosynthesis (aspartate to homoserine to threonine)	Arginine biosynthesis (ornithine to arginine)	0.7825	0.2296	0.0226	FALSE	0
Bla_obe-MF0055-arginine degradation V	Bla_obe-MF00075-acetate to acetyl-CoA II	0.7477	0.1748	Bla_obe	Bla_obe	MF0055	MF00075	arginine degradation V	acetate to acetyl-CoA II	0.826	0.3176	0.0783	FALSE	0
Bla_obe-MF0065-Bifidobacterium shunt	Bla_obe-MF0055-arginine degradation V	0.7472	0.1741	Bla_obe	Bla_obe	MF0065	MF0055	Bifidobacterium shunt	arginine degradation V	0.7712	0.2103	0.0239	FALSE	0
Bla_obe-MF0071-pentose phosphate pathway (non-oxidative branch)	Bla_obe-MF0055-arginine degradation V	0.7472	0.1741	Bla_obe	Bla_obe	MF0071	MF0055	pentose phosphate pathway (non-oxidative branch)	arginine degradation V	0.7712	0.2103	0.0239	FALSE	0
Bla_obe-MF0019-rhamnose degradation	Bla_obe-MF0011-sucrose degradation II	0.7462	0.1726	Bla_obe	Bla_obe	MF0019	MF0011	rhamnose degradation	sucrose degradation II	0.6355	0.0659	0.1106	FALSE	0
Bla_obe-MF0067-glycolysis (preparatory phase)	Bla_obe-MF0011-sucrose degradation II	0.743	0.1682	Bla_obe	Bla_obe	MF0067	MF0011	glycolysis (preparatory phase)	sucrose degradation II	0.5992	0.0463	0.1438	FALSE	0
Bla_obe-MF00526-Lysine biosynthesis (DAP dehydrogenase pathway/ aspartate to lysine)	Bla_obe-MF00017-Methionine biosynthesis (apartate to homoserine to methionine)	0.7351	0.1577	Bla_obe	Bla_obe	MF00526	MF00017	Lysine biosynthesis (DAP dehydrogenase pathway/ aspartate to lysine)	Methionine biosynthesis (apartate to homoserine to methionine)	0.6914	0.1092	0.0437	FALSE	0.333333
Bla_obe-MF00020-Serine biosynthesis (glycerate-3P to serine)	Bla_obe-MF00017-Methionine biosynthesis (apartate to homoserine to methionine)	0.7312	0.1528	Bla_obe	Bla_obe	MF00020	MF00017	Serine biosynthesis (glycerate-3P to serine)	Methionine biosynthesis (apartate to homoserine to methionine)	0.6402	0.0688	0.091	FALSE	0
Bla_obe-MF00527-Lysine biosynthesis (DAP aminotransferase pathway/ aspartate to lysine)	Bla_obe-MF0013-allose degradation	-0.7307	0.1522	Bla_obe	Bla_obe	MF00527	MF0013	Lysine biosynthesis (DAP aminotransferase pathway/ aspartate to lysine)	allose degradation	-0.7302	0.1516	0.0004	FALSE	0
Bla_obe-MF00016-Lysine biosynthesis (succinyl-DAP pathway/aspartate to lysine)	Bla_obe-MF0013-allose degradation	-0.726	0.1464	Bla_obe	Bla_obe	MF00016	MF0013	Lysine biosynthesis (succinyl-DAP pathway/aspartate to lysine)	allose degradation	-0.7472	0.1741	0.0213	FALSE	0
Bla_obe-MF0065-Bifidobacterium shunt	Bla_obe-MF0106-1,2 propnaediol production I (lactaldehyde, curated)	0.7255	0.1458	Bla_obe	Bla_obe	MF0065	MF0106	Bifidobacterium shunt	1,2 propnaediol production I (lactaldehyde, curated)	0.7511	0.1795	0.0256	FALSE	0
Bla_obe-MF0065-Bifidobacterium shunt	Bla_obe-MF0107-1,2 propnaediol production I (Hydroxyacetone, curated)	0.7255	0.1458	Bla_obe	Bla_obe	MF0065	MF0107	Bifidobacterium shunt	1,2 propnaediol production I (Hydroxyacetone, curated)	0.7511	0.1795	0.0256	FALSE	0
Bla_obe-MF0071-pentose phosphate pathway (non-oxidative branch)	Bla_obe-MF0106-1,2 propnaediol production I (lactaldehyde, curated)	0.7255	0.1458	Bla_obe	Bla_obe	MF0071	MF0106	pentose phosphate pathway (non-oxidative branch)	1,2 propnaediol production I (lactaldehyde, curated)	0.7511	0.1795	0.0256	FALSE	0
Bla_obe-MF0071-pentose phosphate pathway (non-oxidative branch)	Bla_obe-MF0107-1,2 propnaediol production I (Hydroxyacetone, curated)	0.7255	0.1458	Bla_obe	Bla_obe	MF0071	MF0107	pentose phosphate pathway (non-oxidative branch)	1,2 propnaediol production I (Hydroxyacetone, curated)	0.7511	0.1795	0.0256	FALSE	0
Bla_obe-MF0028-aspartate degradation I	Bla_obe-MF0026-tyrosine degradation I	0.7251	0.1453	Bla_obe	Bla_obe	MF0028	MF0026	aspartate degradation I	tyrosine degradation I	0.6921	0.11	0.033	FALSE	0.428571
Bla_obe-MF0026-tyrosine degradation I	Bla_obe-MF0045-cysteine degradation II	0.7251	0.1453	Bla_obe	Bla_obe	MF0026	MF0045	tyrosine degradation I	cysteine degradation II	0.6921	0.11	0.033	FALSE	0.375
Bla_obe-MF0062-glycerol degradation III	Bla_obe-MF0074-pyruvate:formate lyase	0.7229	0.1427	Bla_obe	Bla_obe	MF0062	MF0074	glycerol degradation III	pyruvate:formate lyase	0.7138	0.1322	0.0091	FALSE	0
Bla_obe-MF0067-glycolysis (preparatory phase)	Bla_obe-MF00017-Methionine biosynthesis (apartate to homoserine to methionine)	0.7197	0.1389	Bla_obe	Bla_obe	MF0067	MF00017	glycolysis (preparatory phase)	Methionine biosynthesis (apartate to homoserine to methionine)	0.6412	0.0695	0.0785	FALSE	0
Bla_obe-MF0061-glycerol degradation II	Bla_obe-MF00609-Cysteine biosynthesis (methionine to cysteine)	-0.7191	0.1382	Bla_obe	Bla_obe	MF0061	MF00609	glycerol degradation II	Cysteine biosynthesis (methionine to cysteine)	-0.7714	0.2108	0.0524	FALSE	0
Bla_obe-MF0016-fucose degradation	Bla_obe-MF00075-acetate to acetyl-CoA II	0.7154	0.1341	Bla_obe	Bla_obe	MF0016	MF00075	fucose degradation	acetate to acetyl-CoA II	0.6757	0.0952	0.0398	FALSE	0
Bla_obe-MF00017-Methionine biosynthesis (apartate to homoserine to methionine)	Bla_obe-MF00525-Lysine biosynthesis (acetyl-DAP pathway/ aspartate to lysine)	0.7143	0.1329	Bla_obe	Bla_obe	MF00017	MF00525	Methionine biosynthesis (apartate to homoserine to methionine)	Lysine biosynthesis (acetyl-DAP pathway/ aspartate to lysine)	0.6883	0.1063	0.026	FALSE	0.111111
[truncated: 2,645 more rows]

## Sheet: S2. same_GMM_correlations
source_node	target_node	r_pearson	adjacency_pearson	source_organism	target_organism	GMM_description	r_spearman	adjacency_spearman	cor_diff	cor_diff_greater_0.3	GMM	bacteroides_pair_edge	selected_carb_deg_gmm
[truncated: 3,367 more rows]

[truncated: 4 more sheets: S3. Top_1000_GMM_cross_species_, S4. THOR_BGC_filtering, S5. Bc_genes_vs_Pk_koreenceine_, S6. Fj_genes_vs_Pk_koreenceine_]
